# Supplementary material for: rac-2,3-Dibromo­propionamide
Source: Acta Crystallogr Sect E Struct Rep Online. 2013 Jan 4;69(Pt 2):o151. doi: 10.1107/S160053681205132X (PMC3569220; doi:10.1107/S160053681205132X)
Supplement: Supplementary file 1 [file e-69-0o151-sup1.cif]

##############################################################################
#                                                                            #
# This CIF contains the data in a paper accepted for publication in          #
# Acta Crystallographica Section E. It conforms to the requirements of       #
# Notes for Authors for Acta Crystallographica Section E, and has been       #
# peer reviewed under the auspices of the IUCr Commission on Journals.       #
#                                                                            #
# Full details of the Crystallographic Information File format               #
# are given in the paper "The Crystallographic Information File (CIF):       #
# a New Standard Archive File for Crystallography" by S. R. Hall, F. H.      #
# Allen and I. D. Brown [Acta Cryst. (1991), A47, 655-685].                  #
#                                                                            #
# The current version of the core CIF dictionary is obtainable from          #
# ftp://ftp.iucr.org/pub/cif_core.dic.                                       #
#                                                                            #
# Software is freely available for graphical display of the structure(s)     #
# in this CIF. For information consult the CIF software page                 #
# http://www.iucr.org/resources/cif/software.                                #
#                                                                            #
# This file may be used for bona fide research purposes within the           #
# scientific community so long as proper attribution is given to the journal # 
# article from which it was obtained.                                        #
#                                                                            #
##############################################################################
data_I
_audit_creation_method     SHELXL-97
_chemical_name_systematic
;
<i>rac</i>-2,3-Dibromopropionamide
;
_chemical_name_common     'rac-2,3-Dibromopropionamide'
_chemical_formula_moiety     'C3 H5 Br2 N O'
_chemical_formula_sum     'C3 H5 Br2 N O'
_chemical_formula_iupac     'C3 H5 Br2 N O'
_chemical_formula_weight     230.88
_chemical_melting_point     ?
_symmetry_cell_setting     monoclinic
_symmetry_space_group_name_H-M     'P 21/c'
_symmetry_space_group_name_Hall     '-P 2ybc '
loop_
    _symmetry_equiv_pos_as_xyz
    'x, y, z'
    '-x, y+1/2, -z+1/2'
    '-x, -y, -z'
    'x, -y-1/2, z-1/2'
_cell_length_a     11.926(3)
_cell_length_b     6.5911(14)
_cell_length_c     8.991(2)
_cell_angle_alpha     90.00
_cell_angle_beta     103.574(14)
_cell_angle_gamma     90.00
_cell_volume     687.0(3)
_cell_formula_units_Z     4
_cell_measurement_reflns_used     756
_cell_measurement_theta_min     2.47
_cell_measurement_theta_max     20.59
_cell_measurement_temperature     296(2)
_exptl_crystal_description     'block'
_exptl_crystal_colour     'colourless'
_exptl_crystal_size_max     .14
_exptl_crystal_size_mid     .11
_exptl_crystal_size_min     .05
_exptl_crystal_density_diffrn     2.232
_exptl_crystal_density_meas     ?
_exptl_crystal_density_method     'not measured'
_exptl_crystal_F_000     432
_exptl_absorpt_coefficient_mu     11.697
_exptl_absorpt_correction_type     multi-scan
_exptl_absorpt_process_details     '(SADABS; Bruker, 2001)'
_exptl_absorpt_correction_T_min     0.23
_exptl_absorpt_correction_T_max     0.56
_exptl_special_details     ?
_diffrn_ambient_temperature     296(2)
_diffrn_radiation_type     MoK\a
_diffrn_radiation_wavelength     0.71073
_diffrn_radiation_source     'fine-focus sealed tube'
_diffrn_radiation_monochromator     graphite
_diffrn_measurement_device_type     'Bruker APEX CCD area-detector'
_diffrn_measurement_method     '\w/2\q'
_diffrn_detector_area_resol_mean     ?
_diffrn_reflns_number     4500
_diffrn_reflns_av_R_equivalents     0.1813
_diffrn_reflns_av_sigmaI/netI     0.1850
_diffrn_reflns_theta_min     1.76
_diffrn_reflns_theta_max     27.51
_diffrn_reflns_theta_full     27.51
_diffrn_measured_fraction_theta_max     0.984
_diffrn_measured_fraction_theta_full     0.984
_diffrn_reflns_limit_h_min     -15
_diffrn_reflns_limit_h_max     15
_diffrn_reflns_limit_k_min     -8
_diffrn_reflns_limit_k_max     8
_diffrn_reflns_limit_l_min     -10
_diffrn_reflns_limit_l_max     11
_diffrn_standards_number     ?
_diffrn_standards_interval_count     ?
_diffrn_standards_interval_time     ?
_diffrn_standards_decay_%     ?
_refine_special_details
;
Refinement of <i>F</i>^2^ against ALL reflections. The weighted <i>R</i>-factor
<i>wR</i> and goodness of fit <i>S</i> are based on <i>F</i>^2^, conventional
<i>R</i>-factors <i>R</i> are based on <i>F</i>, with <i>F</i> set to zero for
negative <i>F</i>^2^. The threshold expression of <i>F</i>^2^ >
\s(<i>F</i>^2^) is used only for calculating <i>R</i>-factors(gt) <i>etc</i>.
and is not relevant to the choice of reflections for refinement.
<i>R</i>-factors based on <i>F</i>^2^ are statistically about twice as large
as those based on <i>F</i>, and <i>R</i>- factors based on ALL data will be
even larger.
;
_reflns_number_total     1556
_reflns_number_gt     470
_reflns_threshold_expression     I>2sigma(I)
_refine_ls_structure_factor_coef     Fsqd
_refine_ls_matrix_type     full
_refine_ls_R_factor_all     0.1967
_refine_ls_R_factor_gt     0.0657
_refine_ls_wR_factor_gt     0.1530
_refine_ls_wR_factor_ref     0.1841
_refine_ls_goodness_of_fit_ref     0.773
_refine_ls_restrained_S_all     0.773
_refine_ls_number_reflns     1556
_refine_ls_number_parameters     64
_refine_ls_number_restraints     0
_refine_ls_hydrogen_treatment     constr
_refine_ls_weighting_scheme     calc
_refine_ls_weighting_details
         'calc w=1/[\s^2^(Fo^2^)+(0.0796P)^2^+0.0000P] where P=(Fo^2^+2Fc^2^)/3'
_atom_sites_solution_hydrogens     geom
_atom_sites_solution_primary     direct
_atom_sites_solution_secondary     difmap
_refine_ls_shift/su_max     0.000
_refine_ls_shift/su_mean     0.000
_refine_diff_density_max     0.863
_refine_diff_density_min     -0.500
_refine_ls_extinction_method     none
_refine_ls_extinction_coef     ?
_refine_ls_abs_structure_details     ?
loop_
    _atom_type_symbol
    _atom_type_description
    _atom_type_scat_dispersion_real
    _atom_type_scat_dispersion_imag
    _atom_type_scat_source
    'C' 'C' 0.0033 0.0016
                         'International Tables Vol C Tables 4.2.6.8 and 6.1.1.4'
    'H' 'H' 0.0000 0.0000
                         'International Tables Vol C Tables 4.2.6.8 and 6.1.1.4'
    'Br' 'Br' -0.2901 2.4595
                         'International Tables Vol C Tables 4.2.6.8 and 6.1.1.4'
    'N' 'N' 0.0061 0.0033
                         'International Tables Vol C Tables 4.2.6.8 and 6.1.1.4'
    'O' 'O' 0.0106 0.0060
                         'International Tables Vol C Tables 4.2.6.8 and 6.1.1.4'
_computing_data_collection     'SMART (Bruker, 2001)'
_computing_cell_refinement     'SAINT (Bruker, 2001)'
_computing_data_reduction     'SAINT (Bruker, 2001)'
_computing_structure_solution     'SHELXS97 (Sheldrick, 2008)'
_computing_structure_refinement     'SHELXL97 (Sheldrick, 2008)'
_computing_molecular_graphics
              'SHELXTL (Sheldrick, 2008) and ORTEPIII (Burnett & Johnson, 1996)'
_computing_publication_material     'SHELXTL (Sheldrick, 2008)'
loop_
    _atom_site_type_symbol
    _atom_site_label
    _atom_site_fract_x
    _atom_site_fract_y
    _atom_site_fract_z
    _atom_site_U_iso_or_equiv
    _atom_site_adp_type
    _atom_site_calc_flag
    _atom_site_refinement_flags
    _atom_site_occupancy
    _atom_site_symmetry_multiplicity
    _atom_site_disorder_assembly
    _atom_site_disorder_group
    Br Br1 0.40891(12) 0.3123(3) 0.39780(17) 0.1139(8) Uani d . 1 1 . .
    Br Br2 0.19816(12) -0.1953(2) 0.11104(17) 0.1065(7) Uani d . 1 1 . .
    O O1 0.1347(5) 0.0988(12) 0.3970(9) 0.067(2) Uani d . 1 1 . .
    N N1 0.0718(7) 0.2806(13) 0.1819(10) 0.072(3) Uani d . 1 1 . .
    H H1 0.0110 0.3215 0.2088 0.087 Uiso d R 1 1 . .
    H H2 0.0844 0.3184 0.0957 0.087 Uiso d R 1 1 . .
    C C1 0.3463(10) 0.030(2) 0.3142(14) 0.107(5) Uani d . 1 1 . .
    H H4 0.3995 -0.0396 0.2652 0.129 Uiso calc R 1 1 . .
    H H5 0.3291 -0.0550 0.3939 0.129 Uiso calc R 1 1 . .
    C C2 0.2455(8) 0.0907(19) 0.2077(12) 0.077(3) Uani d . 1 1 . .
    H H3 0.2622 0.1865 0.1325 0.092 Uiso calc R 1 1 . .
    C C3 0.1452(8) 0.1613(15) 0.2720(13) 0.054(3) Uani d . 1 1 . .
loop_
    _atom_site_aniso_label
    _atom_site_aniso_U_11
    _atom_site_aniso_U_22
    _atom_site_aniso_U_33
    _atom_site_aniso_U_12
    _atom_site_aniso_U_13
    _atom_site_aniso_U_23
    Br1 0.1008(11) 0.1465(16) 0.1073(13) -0.0630(10) 0.0505(9) -0.0552(10)
    Br2 0.1118(12) 0.0981(12) 0.1182(13) -0.0294(8) 0.0443(9) -0.0549(9)
    O1 0.070(5) 0.080(5) 0.059(5) 0.007(4) 0.034(4) 0.011(4)
    N1 0.067(6) 0.082(7) 0.071(6) 0.025(5) 0.022(5) 0.021(5)
    C1 0.085(9) 0.163(15) 0.088(10) 0.048(9) 0.048(8) 0.029(9)
    C2 0.050(6) 0.115(10) 0.069(8) 0.019(6) 0.021(6) 0.023(7)
    C3 0.063(7) 0.057(8) 0.050(7) 0.001(5) 0.031(6) -0.003(6)
_geom_special_details
;
All e.s.d.'s (except the e.s.d. in the dihedral angle between two l.s. planes)
are estimated using the full covariance matrix. The cell e.s.d.'s are taken
into account individually in the estimation of e.s.d.'s in distances, angles
and torsion angles; correlations between e.s.d.'s in cell parameters are only
used when they are defined by crystal symmetry. An approximate (isotropic)
treatment of cell e.s.d.'s is used for estimating e.s.d.'s involving l.s.
planes.
;
loop_
    _geom_bond_atom_site_label_1
    _geom_bond_atom_site_label_2
    _geom_bond_site_symmetry_2
    _geom_bond_distance
    _geom_bond_publ_flag
    Br1 C1 . 2.077(15) ?
    Br2 C2 . 2.097(12) ?
    O1 C3 . 1.231(10) ?
    N1 C3 . 1.307(12) ?
    N1 H1 . 0.8597 ?
    N1 H2 . 0.8604 ?
    C1 C2 . 1.407(14) ?
    C1 H4 . 0.9700 ?
    C1 H5 . 0.9700 ?
    C2 C3 . 1.518(13) ?
    C2 H3 . 0.9800 ?
loop_
    _geom_angle_atom_site_label_1
    _geom_angle_atom_site_label_2
    _geom_angle_atom_site_label_3
    _geom_angle_site_symmetry_1
    _geom_angle_site_symmetry_3
    _geom_angle
    _geom_angle_publ_flag
    C3 N1 H1 . . 120.1 ?
    C3 N1 H2 . . 119.9 ?
    H1 N1 H2 . . 120.0 ?
    C2 C1 Br1 . . 99.8(9) ?
    C2 C1 H4 . . 111.8 ?
    Br1 C1 H4 . . 111.8 ?
    C2 C1 H5 . . 111.8 ?
    Br1 C1 H5 . . 111.8 ?
    H4 C1 H5 . . 109.5 ?
    C1 C2 C3 . . 116.9(10) ?
    C1 C2 Br2 . . 97.5(9) ?
    C3 C2 Br2 . . 105.9(7) ?
    C1 C2 H3 . . 111.8 ?
    C3 C2 H3 . . 111.8 ?
    Br2 C2 H3 . . 111.8 ?
    O1 C3 N1 . . 124.8(9) ?
    O1 C3 C2 . . 120.2(10) ?
    N1 C3 C2 . . 114.9(10) ?
loop_
    _geom_torsion_atom_site_label_1
    _geom_torsion_atom_site_label_2
    _geom_torsion_atom_site_label_3
    _geom_torsion_atom_site_label_4
    _geom_torsion_site_symmetry_1
    _geom_torsion_site_symmetry_2
    _geom_torsion_site_symmetry_3
    _geom_torsion_site_symmetry_4
    _geom_torsion
    _geom_torsion_publ_flag
    Br1 C1 C2 C3 . . . . -74.1(11) ?
    Br1 C1 C2 Br2 . . . . 173.7(4) ?
    C1 C2 C3 O1 . . . . -26.7(17) ?
    Br2 C2 C3 O1 . . . . 80.6(10) ?
    C1 C2 C3 N1 . . . . 156.6(12) ?
    Br2 C2 C3 N1 . . . . -96.1(9) ?
loop_
    _geom_hbond_atom_site_label_D
    _geom_hbond_atom_site_label_H
    _geom_hbond_atom_site_label_A
    _geom_hbond_site_symmetry_A
    _geom_hbond_distance_DH
    _geom_hbond_distance_HA
    _geom_hbond_distance_DA
    _geom_hbond_angle_DHA
    N1 H1 O1 2_555 0.86 2.55 3.185(11) 132
    N1 H2 O1 4_565 0.86 2.09 2.942(12) 173
_iucr_refine_instructions_details
;
TITL fe299 in P2(1)/c
CELL  0.71073   11.9260    6.5911    8.9910    90.000   103.574    90.000
ZERR        4    0.0030    0.0014    0.0020     0.000     0.014     0.000
LATT   1
SYMM             - X ,    0.50000 + Y ,    0.50000 - Z
SFAC  C   2.31000  20.84392   1.02000  10.20751   1.58860   0.56870   0.86500 =
         51.65125   0.21560   0.00330   0.00160    11.500   0.68000  12.01000
SFAC  H   0.49300  10.51091   0.32291  26.12573   0.14019   3.14236   0.04081 =
         57.79977   0.00304   0.00000   0.00000     0.624   0.35000   1.00800
SFAC Br  17.17892   2.17230   5.23581  16.57962   5.63771   0.26090   3.98510 =
         41.43285   2.95570  -0.29010   2.45950 10000.000   1.21000  79.90000
SFAC  N  12.21261   0.00570   3.13220   9.89331   2.01250  28.99754   1.16630 =
          0.58260 -11.52901   0.00610   0.00330    19.600   0.68000  14.01000
SFAC  O   3.04850  13.27711   2.28680   5.70111   1.54630   0.32390   0.86700 =
         32.90894   0.25080   0.01060   0.00600    32.500   0.68000  16.00000
UNIT    12   20   8   4   4
L.S. 15
FMAP 2
PLAN 20
ACTA
BOND $H
CONF
HTAB
WGHT    0.079600
FVAR       0.19353
BR1   3    0.408906    0.312281    0.397796    11.00000    0.10084    0.14646 =
         0.10732   -0.05519    0.05051   -0.06297
BR2   3    0.198160   -0.195272    0.111036    11.00000    0.11182    0.09815 =
         0.11822   -0.05491    0.04429   -0.02937
O1    5    0.134695    0.098777    0.396997    11.00000    0.06991    0.08040 =
         0.05908    0.01102    0.03381    0.00674
N1    4    0.071778    0.280591    0.181931    11.00000    0.06709    0.08216 =
         0.07089    0.02102    0.02236    0.02469
AFIX   3
H1    2    0.010988    0.321511    0.208821    11.00000   -1.20000
H2    2    0.084398    0.318421    0.095731    11.00000   -1.20000
AFIX   0
C1    1    0.346289    0.030287    0.314166    11.00000    0.08457    0.16294 =
         0.08838    0.02891    0.04751    0.04787
AFIX  23
H4    2    0.399525   -0.039637    0.265163    11.00000   -1.20000
H5    2    0.329113   -0.055026    0.393891    11.00000   -1.20000
AFIX   0
C2    1    0.245450    0.090706    0.207733    11.00000    0.04989    0.11465 =
         0.06900    0.02279    0.02134    0.01893
AFIX  13
H3    2    0.262207    0.186549    0.132468    11.00000   -1.20000
AFIX   0
C3    1    0.145182    0.161291    0.271988    11.00000    0.06346    0.05717 =
         0.04981   -0.00321    0.03067    0.00142
HKLF 4
REM  fe299 in P2(1)/c
REM R1 =  0.0657 for    470 Fo > 4sig(Fo)  and  0.1967 for all   1556 data
REM     64 parameters refined using      0 restraints
END
WGHT      0.0766      0.0000
REM Highest difference peak  0.863,  deepest hole -0.500,  1-sigma level  0.154
Q1    1   0.3480  0.4019  0.3236  11.00000  0.05    0.86
Q2    1   0.4201  0.2809  0.4310  11.00000  0.05    0.61
Q3    1   0.4125  0.1438  0.3961  11.00000  0.05    0.60
Q4    1   0.3374  0.1949  0.3006  11.00000  0.05    0.60
Q5    1   0.2589 -0.0885  0.1771  11.00000  0.05    0.54
Q6    1   0.2642 -0.2825  0.1195  11.00000  0.05    0.52
Q7    1   0.2771 -0.2810  0.1703  11.00000  0.05    0.49
Q8    1   0.1853 -0.3122  0.0595  11.00000  0.05    0.49
Q9    1   0.4118  0.5105  0.3882  11.00000  0.05    0.41
Q10   1   0.0806 -0.2033  0.0811  11.00000  0.05    0.41
Q11   1   0.3761  0.0133  0.3236  11.00000  0.05    0.40
Q12   1   0.0667  0.2489  0.3733  11.00000  0.05    0.40
Q13   1   0.1919 -0.2448  0.2222  11.00000  0.05    0.34
Q14   1  -0.0414  0.1928  0.3127  11.00000  0.05    0.34
Q15   1   0.3223 -0.1753  0.2720  11.00000  0.05    0.32
Q16   1   0.0896 -0.2768 -0.0268  11.00000  0.05    0.31
Q17   1   0.5371  0.1967  0.3205  11.00000  0.05    0.29
Q18   1   0.3256  0.3096  0.4713  11.00000  0.05    0.28
Q19   1  -0.0329  0.2796  0.1853  11.00000  0.05    0.27
Q20   1   0.3769 -0.2300  0.1317  11.00000  0.05    0.26
;
data_global
_journal_date_recd_electronic     2012-10-26
_journal_date_accepted     2012-12-19
_journal_name_full     'Acta Crystallographica, Section E'
_journal_year     2013
_journal_volume     69
_journal_issue      2
_journal_page_first     o151
_journal_page_last     o151
_journal_paper_category     QO
_journal_paper_doi     10.1107/S160053681205132X
_journal_coeditor_code     BG2488
_publ_contact_author_name     'Robert K\"oppen'
_publ_contact_author_address
;
BAM Federal Institute for Materials Research and Testing
Department Analytical Chemistry, Reference Materials,
Richard-Willst\"atter-Strasse 11,
D-12489 Berlin-Adlershof, Germany
;
_publ_contact_author_email     'robert.koeppen@bam.de'
_publ_contact_author_fax     ?
_publ_contact_author_phone     ?
_publ_section_title
;
<i>rac</i>-2,3-Dibromopropionamide
;
loop_
    _publ_author_name
    _publ_author_footnote
    _publ_author_address
    'K\"oppen, Robert' .
;
BAM Federal Institute for Materials Research and Testing
Department of Analytical Chemistry, Reference Materials,
Richard-Willst\"atter-Strasse 11, D-12489 Berlin-Adlershof, Germany
;
    'Emmerling, Franziska' .
;
BAM Federal Institute for Materials Research and Testing,
Department of Analytical Chemistry, Reference Materials,
Richard-Willst\"atter-Strasse 11, D-12489 Berlin-Adlershof, Germany
;
    'Koch, Matthias' .
;
BAM Federal Institute for Materials Research and Testing,
Department of Analytical Chemistry, Reference Materials,
Richard-Willst\"atter-Strasse 11, D-12489 Berlin-Adlershof, Germany
;
