# Supplementary material for: rac-2,3-Dibromo­propionamide
Source: Acta Crystallogr Sect E Struct Rep Online. 2013 Jan 4;69(Pt 2):o151. doi: 10.1107/S160053681205132X (PMC3569220; doi:10.1107/S160053681205132X)
Supplement: Supplementary file 2 [file e-69-0o151-Isup2.mol]

2,3-DBPSA.cdx
  ChemDraw05041208582D

  0  0  0     0  0              0 V3000
M  V30 BEGIN CTAB
M  V30 COUNTS 7 6 0 0 0
M  V30 BEGIN ATOM
M  V30 1 C -0.000000 -0.206250 0.000000 0 SUBST=4
M  V30 2 C 0.714471 0.206250 0.000000 0
M  V30 3 C -0.714471 0.206250 0.000000 0
M  V30 4 N 1.428942 -0.206250 0.000000 0
M  V30 5 O 0.714471 1.031250 0.000000 0
M  V30 6 Br -1.428942 -0.206250 0.000000 0
M  V30 7 Br -0.000000 -1.031250 0.000000 0
M  V30 END ATOM
M  V30 BEGIN BOND
M  V30 1 1 1 2
M  V30 2 1 1 3
M  V30 3 1 2 4
M  V30 4 2 2 5
M  V30 5 1 3 6
M  V30 6 1 1 7
M  V30 END BOND
M  V30 END CTAB
M  END
