# Supplementary material for: rac-2,3-Dibromo­propionamide
Source: Acta Crystallogr Sect E Struct Rep Online. 2013 Jan 4;69(Pt 2):o151. doi: 10.1107/S160053681205132X (PMC3569220; doi:10.1107/S160053681205132X)
Supplement: Supplementary file 3 [file e-69-0o151-Isup3.hkl]

# 
# h,k,l, Fc-squared, Fo-squared, sigma(Fo-squared) and status flag 
# 
data_I
_shelx_title ' fe299 in P2(1)/c' 
_shelx_refln_list_code          4 
_shelx_F_calc_maximum      182.65 
_exptl_crystal_F_000       431.91 
_reflns_d_resolution_high  0.7693 
 
loop_ 
 _symmetry_equiv_pos_as_xyz 
 'x, y, z' 
 '-x, y+1/2, -z+1/2' 
 '-x, -y, -z' 
 'x, -y-1/2, z-1/2' 
 
_cell_length_a    11.9260 
_cell_length_b     6.5911 
_cell_length_c     8.9910 
_cell_angle_alpha  90.000 
_cell_angle_beta  103.574 
_cell_angle_gamma  90.000 
 
_shelx_F_squared_multiplier     1.000 
 
loop_ 
 _refln_index_h 
 _refln_index_k 
 _refln_index_l 
 _refln_F_squared_calc 
 _refln_F_squared_meas 
 _refln_F_squared_sigma 
 _refln_observed_status 
   1   0   0      490.22      405.25     54.31 o 
   2   0   0     4472.87     3800.03    264.47 o 
   3   0   0     6872.90     5332.48    283.12 o 
   4   0   0     4559.85     4311.50    215.38 o 
   5   0   0    15696.23    14544.76    572.66 o 
   6   0   0     1435.15     1508.01     72.91 o 
   7   0   0        0.46        3.77     26.95 o 
   8   0   0      459.34      671.96     57.17 o 
   9   0   0       30.14       72.22     37.64 o 
  10   0   0      389.83      394.50     71.71 o 
  11   0   0      152.70      205.66     79.78 o 
  12   0   0       22.22       37.36     81.38 o 
  13   0   0       14.35      107.59     90.89 o 
  14   0   0        2.36       81.94     99.11 o 
  15   0   0       17.59      -17.89    196.50 o 
   1   1   0       20.92       21.34      5.02 o 
   2   1   0    11882.58    13046.97    340.85 o 
   3   1   0    28190.63    29438.16   1248.34 o 
   4   1   0      532.89      483.64     19.84 o 
   5   1   0      530.65      442.42     30.22 o 
   6   1   0     1686.80     1670.24     67.71 o 
   7   1   0     3262.12     3593.65    214.89 o 
   8   1   0     2238.91     2746.88    175.46 o 
   9   1   0       11.85       -6.34     25.37 o 
  10   1   0      109.04      229.77     51.41 o 
  11   1   0      224.84      319.49     56.65 o 
  12   1   0      111.94      152.56     58.14 o 
  13   1   0       25.53       12.58     60.30 o 
  14   1   0        1.18      -26.52     69.46 o 
   0   2   0    20181.74    22847.05   1510.52 o 
   1   2   0       70.38       54.00     10.51 o 
   2   2   0       56.83       82.39     12.75 o 
   3   2   0     3139.53     3110.23     95.63 o 
   4   2   0        0.08        6.05     16.66 o 
   5   2   0     5468.96     5140.66    171.91 o 
   6   2   0     1157.60     1224.16     69.99 o 
   7   2   0        0.59       23.68     23.76 o 
   8   2   0     1135.36     1475.45     99.01 o 
   9   2   0        1.18       -6.22     35.28 o 
  10   2   0      311.74      379.29     55.57 o 
  11   2   0       38.10       36.75     53.42 o 
  12   2   0        8.91       48.70     58.76 o 
  13   2   0       21.97       84.19     63.86 o 
  14   2   0       12.24      -27.59     70.32 o 
   1   3   0     1798.55     2131.56     82.58 o 
   2   3   0     1339.39     1337.96     60.61 o 
   3   3   0     2457.34     2324.60     98.64 o 
   4   3   0       95.40      101.26     22.74 o 
   5   3   0      551.42      624.48     35.51 o 
   6   3   0      594.19      624.53     39.28 o 
   7   3   0       20.14      -15.71     27.66 o 
   8   3   0      267.02      332.00     41.05 o 
   9   3   0      182.99      289.99     43.20 o 
  10   3   0       15.03       66.13     49.36 o 
  11   3   0      143.94      164.06     62.35 o 
  12   3   0        8.04        8.75     63.87 o 
  13   3   0        3.82       22.39     70.22 o 
  14   3   0        1.37       -7.02    133.20 o 
   0   4   0        7.11       -8.70     34.61 o 
   1   4   0       36.91       29.66     25.60 o 
   2   4   0       17.25        9.84     28.84 o 
   3   4   0        4.71        5.53     27.55 o 
   4   4   0      551.99      509.52     42.30 o 
   5   4   0        6.60       14.01     31.94 o 
   6   4   0      149.16      156.34     39.63 o 
   7   4   0       25.92        6.73     36.76 o 
   8   4   0      341.61      327.87     47.14 o 
   9   4   0      239.24      187.13     48.91 o 
  10   4   0        1.70      -26.78     55.33 o 
  11   4   0        1.76       34.75     62.41 o 
  12   4   0        2.89       22.18     68.72 o 
  13   4   0       16.49        3.55     80.07 o 
   1   5   0       11.33      -10.94     32.20 o 
   2   5   0      103.69      114.90     39.17 o 
   3   5   0        3.67      -21.85     30.00 o 
   4   5   0        5.14       -2.30     36.77 o 
   5   5   0       17.65       -7.98     40.53 o 
   6   5   0       40.91       33.91     53.14 o 
   7   5   0      218.42      209.41     51.58 o 
   8   5   0       14.54       17.01     49.74 o 
   9   5   0        9.16        8.28     52.93 o 
  10   5   0        0.01      -21.71     66.26 o 
  11   5   0       39.49       -1.92     72.11 o 
  12   5   0       41.04       36.76     84.38 o 
   0   6   0      125.76      154.65     59.71 o 
   1   6   0        0.66       -7.24     44.40 o 
   2   6   0       16.30        7.70     44.64 o 
   3   6   0       20.17       37.82     43.15 o 
   4   6   0       82.39       69.99     54.63 o 
   5   6   0      111.24      121.90     59.12 o 
   6   6   0       16.76       -6.90     60.55 o 
   7   6   0        0.79       -0.60     64.45 o 
   8   6   0        1.44      -36.09     59.55 o 
   9   6   0       47.27       80.76     63.02 o 
  10   6   0       37.02       47.56     95.92 o 
   1   7   0       15.39       25.11     62.45 o 
   2   7   0       47.54       62.85     64.65 o 
   3   7   0       17.95       -8.13     59.41 o 
   4   7   0        9.30       -0.45     62.47 o 
   5   7   0        0.92      -10.18     66.43 o 
   6   7   0        1.03      -42.85     69.42 o 
   7   7   0       33.91       37.89     73.98 o 
   8   7   0        5.95       33.19     75.39 o 
   0   8   0       19.41       63.81    147.91 o 
   1   8   0        0.26      -62.78     83.57 o 
   2   8   0        4.41        6.71     76.63 o 
   3   8   0        8.33      -24.23     71.71 o 
   4   8   0        0.55       -6.27     73.83 o 
   5   8   0       12.26       81.45    137.58 o 
 -15   1   1        0.14      -42.41     72.27 o 
 -14   1   1       10.26        4.32     63.71 o 
 -13   1   1        4.98        4.12     58.38 o 
 -12   1   1       20.35       13.82     42.44 o 
 -11   1   1       28.33       30.36     40.52 o 
 -10   1   1      283.23      318.39     46.61 o 
  -9   1   1        1.89      -13.40     35.17 o 
  -8   1   1      333.48      296.89     38.62 o 
  -7   1   1       67.69       39.70     30.93 o 
  -6   1   1      358.22      382.17     33.86 o 
  -5   1   1     1055.76      967.80     52.69 o 
  -4   1   1       28.63       17.88     16.16 o 
  -3   1   1     1935.34     1920.91    127.22 o 
  -2   1   1      713.59      701.17     36.50 o 
  -1   1   1      782.91      708.41     47.46 o 
   0   1   1     1650.14     1858.54     55.85 o 
   1   1   1     5370.03     6477.57    403.74 o 
   2   1   1     2907.61     3222.75    197.08 o 
   3   1   1      592.81      646.46     42.55 o 
   4   1   1       58.02       92.29     17.40 o 
   5   1   1     2919.15     2383.96    150.38 o 
   6   1   1       16.35        0.73     24.99 o 
   7   1   1      357.67      337.11     37.45 o 
   8   1   1        7.20       -4.47     35.17 o 
   9   1   1      256.78      189.39     44.33 o 
  10   1   1       50.36       35.27     45.30 o 
  11   1   1       15.05       -5.75     49.73 o 
  12   1   1        1.05       28.43     57.18 o 
  13   1   1        1.05       29.17     65.24 o 
  14   1   1        3.69      -11.61     78.10 o 
 -14   2   1        6.92       46.57     68.36 o 
 -13   2   1       22.16       -0.99     61.37 o 
 -12   2   1       52.42       77.72     43.48 o 
 -11   2   1        1.66      -26.95     44.79 o 
 -10   2   1      610.86      743.61     88.17 o 
  -9   2   1      138.61      101.62     39.07 o 
  -8   2   1       11.69       -0.86     32.40 o 
  -7   2   1     2330.16     2316.28    135.70 o 
  -6   2   1       97.55      120.14     27.89 o 
  -5   2   1     4563.89     4210.49    203.49 o 
  -4   2   1        6.44      -11.56     17.42 o 
  -3   2   1     2213.87     2216.89     98.84 o 
  -2   2   1     7054.60     6936.71    272.39 o 
  -1   2   1     3360.56     3217.96    220.45 o 
   0   2   1     1977.99     2120.70    167.79 o 
   1   2   1       11.38       -0.49      9.54 o 
   2   2   1     8844.05     9114.79    650.80 o 
   3   2   1     1363.42     1239.72     80.23 o 
   4   2   1      793.24      688.06     50.68 o 
   5   2   1      725.54      670.72     32.82 o 
   6   2   1      172.71      126.40     30.85 o 
   7   2   1      448.43      405.36     41.24 o 
   8   2   1      889.10      837.93     94.26 o 
   9   2   1       60.94       34.23     43.19 o 
  10   2   1      220.56      194.44     52.20 o 
  11   2   1        0.24       -1.26     54.21 o 
  12   2   1       41.09      112.51     65.05 o 
  13   2   1       28.10       20.44     66.27 o 
  14   2   1        1.34       29.25     79.07 o 
 -14   3   1        2.15       -3.57     73.70 o 
 -13   3   1       77.02      107.42     70.80 o 
 -12   3   1       56.43       98.60     52.67 o 
 -11   3   1        9.54       -1.51     46.53 o 
 -10   3   1      246.10      268.17     48.47 o 
  -9   3   1       17.60       19.44     39.15 o 
  -8   3   1      534.62      628.01     46.84 o 
  -7   3   1      482.38      532.70     40.79 o 
  -6   3   1       94.43       72.38     29.31 o 
  -5   3   1     2391.55     2249.82     56.75 o 
  -4   3   1     1264.67     1060.55     41.71 o 
  -3   3   1     4632.37     4211.22    200.22 o 
  -2   3   1     1411.69     1469.66     77.91 o 
  -1   3   1       53.76      250.94     76.91 o 
   0   3   1     6749.56     6760.07    502.66 o 
   1   3   1     1532.36     1498.10    135.61 o 
   2   3   1     6384.44     5395.60    548.28 o 
   3   3   1      646.32      603.78     67.00 o 
   4   3   1        6.81       13.55     21.10 o 
   5   3   1     4207.31     4064.18    124.16 o 
   6   3   1       51.71       24.57     27.18 o 
   7   3   1      640.35      711.94     48.52 o 
   8   3   1        3.13       -8.36     39.37 o 
   9   3   1      144.24       69.01     46.28 o 
  10   3   1      310.91      325.57     63.55 o 
  11   3   1       17.11        3.13     60.58 o 
  12   3   1        5.19       13.29     68.26 o 
  13   3   1        0.73        4.29     75.41 o 
 -13   4   1        1.59      -37.25     72.70 o 
 -12   4   1        5.57      -17.61     55.18 o 
 -11   4   1       29.80       77.09     55.13 o 
 -10   4   1      324.74      426.42     62.75 o 
  -9   4   1        0.55        1.84     44.43 o 
  -8   4   1      107.27       51.68     42.75 o 
  -7   4   1      866.73      859.79     57.76 o 
  -6   4   1      640.62      709.69     48.11 o 
  -5   4   1     1213.14     1341.67     65.47 o 
  -4   4   1        8.06       -3.11     31.90 o 
  -3   4   1      645.50      632.37     40.71 o 
  -2   4   1     2868.40     2878.25    162.52 o 
  -1   4   1      437.43      579.54     79.22 o 
   0   4   1     2897.92     2820.60    269.27 o 
   1   4   1      180.52      184.55     39.86 o 
   2   4   1      916.48      763.41    130.62 o 
   3   4   1     2743.23     2389.39    219.95 o 
   4   4   1      158.38      147.66     28.90 o 
   5   4   1      585.03      603.65     42.68 o 
   6   4   1        1.47       51.38     38.92 o 
   7   4   1      238.04      164.60     53.03 o 
   8   4   1      618.21      664.58     71.19 o 
   9   4   1        1.08      -30.18     52.78 o 
  10   4   1        8.32      -49.14     58.46 o 
  11   4   1        0.11      -13.43     63.68 o 
  12   4   1       42.60       43.73     73.13 o 
 -12   5   1       11.50      -71.58     85.78 o 
 -11   5   1        0.00       -9.11     68.98 o 
 -10   5   1       22.06       27.73     57.86 o 
  -9   5   1        1.60      -20.90     54.21 o 
  -8   5   1      259.18      305.69     62.86 o 
  -7   5   1      195.30      214.16     52.21 o 
  -6   5   1       31.83        9.29     47.04 o 
  -5   5   1      254.46      222.15     47.83 o 
  -4   5   1      137.83       93.25     41.62 o 
  -3   5   1     1360.85     1336.11    107.91 o 
  -2   5   1        3.91       -3.73     38.26 o 
  -1   5   1       38.90       70.87     34.57 o 
   0   5   1     1200.22     1127.69    100.91 o 
   1   5   1      162.60      154.54     38.51 o 
   2   5   1      465.87      351.49     41.91 o 
   3   5   1        3.83       15.47     32.57 o 
   4   5   1       15.37       -8.54     43.85 o 
   5   5   1      837.26      991.89     69.02 o 
   6   5   1      211.28      309.49     53.30 o 
   7   5   1       58.14       16.10     55.19 o 
   8   5   1        0.02      -33.25     57.18 o 
   9   5   1        0.34      -49.16     62.46 o 
  10   5   1       90.62      119.47     73.88 o 
  11   5   1       64.76      136.10     78.65 o 
 -10   6   1       34.57       34.52     81.25 o 
  -9   6   1        1.69      -18.05     73.00 o 
  -8   6   1        2.18       -7.35     60.18 o 
  -7   6   1       12.86      -33.51     55.79 o 
  -6   6   1      132.63      139.09     65.69 o 
  -5   6   1       64.70       39.39     58.24 o 
  -4   6   1        8.73       15.58     46.15 o 
  -3   6   1        1.35       11.24     43.77 o 
  -2   6   1      159.24      139.31     50.42 o 
  -1   6   1        9.11      -24.25     39.73 o 
   0   6   1      232.13      205.99     44.40 o 
   1   6   1       91.96      118.15     46.10 o 
   2   6   1        5.27      -12.92     51.58 o 
   3   6   1      362.08      380.47     60.30 o 
   4   6   1        2.40       14.30     51.67 o 
   5   6   1       28.58      -30.77     53.00 o 
   6   6   1       22.86       16.88     56.54 o 
   7   6   1        4.46       34.16     77.40 o 
   8   6   1      141.93      149.63     79.17 o 
   9   6   1        5.89      -40.52     70.87 o 
  10   6   1        0.87      -75.44     75.44 o 
  -8   7   1       22.19      -20.47     77.67 o 
  -7   7   1        0.17       10.52     74.38 o 
  -6   7   1        6.75       47.74     70.69 o 
  -5   7   1       12.25      -19.25     64.98 o 
  -4   7   1        0.01      -22.68     61.30 o 
  -3   7   1       53.20       13.71     61.42 o 
  -2   7   1        2.97      -29.03     62.83 o 
  -1   7   1        5.87      -19.95     54.76 o 
   0   7   1       14.29      -15.84     58.21 o 
   1   7   1       24.28       62.78     61.39 o 
   2   7   1        6.29      -44.26     55.52 o 
   3   7   1        4.41      -38.20     58.03 o 
   4   7   1       30.72       13.12     63.44 o 
   5   7   1       13.28       47.36     66.46 o 
   6   7   1       42.67       25.09     82.19 o 
   7   7   1        0.48       58.11     90.70 o 
   8   7   1        0.10       68.91     89.95 o 
  -5   8   1        0.19      -53.98     83.78 o 
  -4   8   1        0.05       -4.48     90.58 o 
  -3   8   1        1.21      -62.56     84.10 o 
  -2   8   1        2.10      -41.61     84.32 o 
  -1   8   1        0.12      -60.10    100.27 o 
   0   8   1        6.15      -16.45    102.10 o 
   1   8   1        4.51      -13.08    100.64 o 
   2   8   1        0.48       24.98     68.73 o 
   3   8   1        5.46       13.22     70.17 o 
   4   8   1        1.84       -8.02     72.02 o 
 -15   0   2       10.35       32.68     99.54 o 
 -14   0   2        6.18       35.75     74.88 o 
 -13   0   2      124.99      170.66     74.58 o 
 -12   0   2      104.30      216.90     73.78 o 
 -11   0   2       45.85       42.34     62.99 o 
 -10   0   2       21.61       59.07     63.06 o 
  -9   0   2       90.77       32.15     54.30 o 
  -8   0   2     5440.27     4640.64    255.80 o 
  -7   0   2     5828.47     4985.19    121.55 o 
  -6   0   2     1821.39     1702.27     85.38 o 
  -5   0   2     2825.78     3310.19    116.61 o 
  -4   0   2      204.17      272.03     28.64 o 
  -3   0   2    33361.83    43729.50   1354.92 o 
  -2   0   2    30347.57    38859.48   1261.22 o 
  -1   0   2       16.95       12.93      9.86 o 
   0   0   2       49.67      208.43     23.18 o 
   1   0   2     3473.82     3689.28    405.47 o 
   2   0   2    16184.01    20382.26   2104.53 o 
   3   0   2    12680.88    12925.12   1259.19 o 
   4   0   2       20.50       22.99     34.45 o 
   5   0   2      143.13      169.43     30.89 o 
   6   0   2     1442.87     1262.60     95.11 o 
   7   0   2     1003.09      769.90     68.98 o 
   8   0   2      754.72      508.81     71.00 o 
   9   0   2       21.99       -7.21     57.28 o 
  10   0   2      363.95      715.68     88.53 o 
  11   0   2       18.04       69.64     93.24 o 
  12   0   2       42.13       -8.95    103.94 o 
  13   0   2        0.18       44.47    111.72 o 
  14   0   2        1.85      -88.78    148.78 o 
 -15   1   2       17.41        2.97     66.81 o 
 -14   1   2        0.02        9.23     49.79 o 
 -13   1   2       46.11       92.18     55.14 o 
 -12   1   2        0.50       25.85     49.33 o 
 -11   1   2      115.22      135.69     48.20 o 
 -10   1   2     1463.74     1393.22     69.69 o 
  -9   1   2       64.99       90.21     40.34 o 
  -8   1   2      217.04      150.26     37.71 o 
  -7   1   2        3.99       -5.43     28.53 o 
  -6   1   2      657.75      608.52     35.55 o 
  -5   1   2    17567.84    17100.62    801.34 o 
  -4   1   2     3006.32     3213.83     91.39 o 
  -3   1   2     2578.14     2878.11     66.17 o 
  -2   1   2     9340.86    11184.91    577.99 o 
  -1   1   2     5431.60     6328.03    312.04 o 
   0   1   2    32668.81    40085.95   2189.35 o 
   1   1   2      921.42     1011.26     58.20 o 
   2   1   2       30.64       13.04     14.05 o 
   3   1   2     6758.73     6677.25    422.13 o 
   4   1   2      342.70      385.75     30.22 o 
   5   1   2     7073.24     6735.37    397.35 o 
   6   1   2       59.04       66.75     25.85 o 
   7   1   2      163.87      224.51     33.36 o 
   8   1   2      461.86      508.78     48.63 o 
   9   1   2       20.94       -2.97     39.52 o 
  10   1   2      138.36       83.80     46.94 o 
  11   1   2       53.49      -20.57     60.09 o 
  12   1   2        1.13      -70.43     70.43 o 
  13   1   2       21.61      110.07     91.68 o 
 -15   2   2        7.29       30.70    167.67 o 
 -14   2   2        0.17        5.65     52.24 o 
 -13   2   2      107.81      137.54     56.90 o 
 -12   2   2       37.67       80.35     51.08 o 
 -11   2   2       84.82       99.12     48.07 o 
 -10   2   2       85.62      152.18     43.90 o 
  -9   2   2       54.74       59.60     38.14 o 
  -8   2   2     1719.94     1741.33    118.61 o 
  -7   2   2     1298.67     1179.61     57.32 o 
  -6   2   2      726.01      658.04     54.71 o 
  -5   2   2        0.22        0.31     19.69 o 
  -4   2   2        3.91        1.33     20.48 o 
  -3   2   2     3985.33     3363.67    169.95 o 
  -2   2   2     6982.37     6283.38    365.91 o 
  -1   2   2      220.65      263.22     17.07 o 
   0   2   2      497.28      413.39     26.31 o 
   1   2   2     6743.81     7056.32    190.35 o 
   2   2   2     5682.47     6015.51    291.75 o 
   3   2   2     3517.98     4231.68    258.58 o 
   4   2   2       44.68      103.42     18.33 o 
   5   2   2      946.11     1195.58     57.02 o 
   6   2   2     1169.90     1222.32     72.86 o 
   7   2   2      225.01      199.96     36.98 o 
   8   2   2      459.52      347.24     50.30 o 
   9   2   2        3.20        1.84     42.29 o 
  10   2   2       84.54      128.63     50.03 o 
  11   2   2       64.33      114.30     66.87 o 
  12   2   2        0.15       32.04     77.27 o 
  13   2   2        3.26      -80.75     80.75 o 
 -14   3   2        5.19        8.63     66.70 o 
 -13   3   2       22.91       37.76     55.78 o 
 -12   3   2       40.64       30.57     52.18 o 
 -11   3   2       55.63       43.60     47.50 o 
 -10   3   2      158.21      232.59     47.95 o 
  -9   3   2      171.29      117.27     41.07 o 
  -8   3   2      381.24      385.00     42.77 o 
  -7   3   2       10.36       -7.41     29.98 o 
  -6   3   2      237.14      206.07     34.88 o 
  -5   3   2     2022.98     1482.68    239.24 o 
  -4   3   2       99.18       85.42     27.51 o 
  -3   3   2      543.47      578.83     37.11 o 
  -2   3   2     1301.89     1148.73     85.90 o 
  -1   3   2       22.21       28.19     17.52 o 
   0   3   2      982.34     1048.33     66.41 o 
   1   3   2     1201.66     1248.70     62.53 o 
   2   3   2       14.88        2.20     23.78 o 
   3   3   2      549.85      727.37     61.55 o 
   4   3   2     1628.44     1721.49     77.98 o 
   5   3   2      544.60      716.90     50.47 o 
   6   3   2      194.39      276.78     43.98 o 
   7   3   2       13.34       44.72     33.77 o 
   8   3   2      303.37      368.89     55.33 o 
   9   3   2      146.72       79.30     53.86 o 
  10   3   2        2.81      -49.86     56.70 o 
  11   3   2        0.43      -27.12     63.17 o 
  12   3   2        1.43      -11.72     73.96 o 
  13   3   2       21.18       30.33     92.82 o 
 -13   4   2        5.15      -10.55     75.21 o 
 -12   4   2       41.71        5.02     71.94 o 
 -11   4   2       75.14       74.14     57.55 o 
 -10   4   2       42.05       37.85     50.65 o 
  -9   4   2       36.83       72.54     46.76 o 
  -8   4   2        0.59      -35.92     39.72 o 
  -7   4   2        2.32       16.88     40.62 o 
  -6   4   2      101.15       64.01     38.88 o 
  -5   4   2       65.46       66.43     34.70 o 
  -4   4   2        0.05      -21.05     28.77 o 
  -3   4   2        0.76      -18.52     27.46 o 
  -2   4   2      287.19      273.46     34.68 o 
  -1   4   2       53.73       56.48     25.42 o 
   0   4   2        5.67       -9.55     21.46 o 
   1   4   2      876.59      855.86     51.64 o 
   2   4   2        2.88       -3.30     27.29 o 
   3   4   2       21.21       35.58     36.74 o 
   4   4   2        1.54       29.60     40.38 o 
   5   4   2       24.28       59.60     46.39 o 
   6   4   2      517.07      457.18     63.45 o 
   7   4   2      291.32      357.96     60.22 o 
   8   4   2       15.50       10.75     51.88 o 
   9   4   2        0.60      -55.41     55.41 o 
  10   4   2        1.15      -49.93     61.53 o 
  11   4   2       59.12       39.54     70.85 o 
  12   4   2       40.39       40.38     86.26 o 
 -12   5   2        0.94       -4.37     76.76 o 
 -11   5   2        0.03       15.42     81.30 o 
 -10   5   2       14.04      -26.22     72.92 o 
  -9   5   2      111.84       46.38     60.67 o 
  -8   5   2        1.19        2.62     49.60 o 
  -7   5   2       22.44       32.38     46.31 o 
  -6   5   2       13.00       11.07     41.17 o 
  -5   5   2      107.54      133.79     46.61 o 
  -4   5   2        0.25      -22.89     39.31 o 
  -3   5   2        3.82      -23.95     36.28 o 
  -2   5   2       43.20       27.75     39.70 o 
  -1   5   2      138.62      121.38     35.73 o 
   0   5   2      127.56       86.83     33.96 o 
   1   5   2      125.22      124.47     35.62 o 
   2   5   2       37.44       39.31     42.33 o 
   3   5   2        0.57       12.56     38.07 o 
   4   5   2      555.36      606.11     70.90 o 
   5   5   2       47.92       64.49     53.86 o 
   6   5   2        0.86       -6.64     56.99 o 
   7   5   2        8.32       -1.95     61.31 o 
   8   5   2       10.81      -21.92     60.55 o 
   9   5   2      140.67      100.21     71.24 o 
  10   5   2       24.40      -71.19     71.19 o 
  11   5   2        1.58      -22.08     78.19 o 
 -10   6   2        2.09      -79.65     79.65 o 
  -9   6   2        2.58      -18.41     74.84 o 
  -8   6   2       18.07       50.24     73.33 o 
  -7   6   2       14.72      -12.90     65.20 o 
  -6   6   2       18.69       -3.08     55.05 o 
  -5   6   2        2.09      -29.97     49.86 o 
  -4   6   2        1.07        0.42     47.30 o 
  -3   6   2       35.83       67.24     46.61 o 
  -2   6   2       32.34       83.37     49.07 o 
  -1   6   2       13.00       24.37     40.32 o 
   0   6   2       15.95       25.18     41.78 o 
   1   6   2        0.21      -33.38     47.50 o 
   2   6   2      265.93      349.16     60.45 o 
   3   6   2        9.67        4.14     46.12 o 
   4   6   2       45.97       60.67     67.52 o 
   5   6   2       71.77       80.15     72.38 o 
   6   6   2       12.57        0.61     77.07 o 
   7   6   2      156.53      340.34     91.93 o 
   8   6   2        3.79      -67.69     67.69 o 
   9   6   2        1.21      -31.71     71.74 o 
  -8   7   2        4.34       15.77     87.42 o 
  -7   7   2        7.56       15.82     81.81 o 
  -6   7   2        0.17       11.94     77.77 o 
  -5   7   2       67.44       25.18     75.16 o 
  -4   7   2        3.88      -12.01     68.36 o 
  -3   7   2        3.41      -14.99     59.02 o 
  -2   7   2       40.20       64.38     65.25 o 
  -1   7   2       18.99      -19.82     61.17 o 
   0   7   2       53.95       27.97     59.82 o 
   1   7   2       13.03      -23.45     59.44 o 
   2   7   2        1.78       25.78     55.63 o 
   3   7   2       13.49       -0.76     54.41 o 
   4   7   2       23.96      -36.23     75.63 o 
   5   7   2       30.66       -8.23     81.72 o 
   6   7   2        0.03      -42.60     86.78 o 
   7   7   2        1.32       63.98     96.10 o 
  -5   8   2        0.03       95.05    193.56 o 
  -4   8   2        2.44        4.95     93.63 o 
  -3   8   2        6.23        3.59     88.42 o 
  -2   8   2        4.14       45.93     88.31 o 
  -1   8   2        6.58        6.65     96.41 o 
   0   8   2        1.30      -59.84     79.62 o 
   1   8   2        7.93       93.72     84.71 o 
   2   8   2       17.03       10.62     96.16 o 
   3   8   2        4.88      -14.65     99.85 o 
 -15   1   3        0.18       -9.47     54.53 o 
 -14   1   3        7.76      -22.77     56.31 o 
 -13   1   3       46.72      -12.71     52.30 o 
 -12   1   3       42.44       40.88     50.99 o 
 -11   1   3       15.90        6.08     46.13 o 
 -10   1   3       81.33       55.12     42.47 o 
  -9   1   3       23.06      -12.39     35.67 o 
  -8   1   3      197.96      167.48     36.75 o 
  -7   1   3      719.92      701.00     42.05 o 
  -6   1   3      149.45      161.50     29.26 o 
  -5   1   3     1290.49     1254.38     97.22 o 
  -4   1   3      368.43      357.85     22.59 o 
  -3   1   3      526.96      587.20     25.21 o 
  -2   1   3     3905.91     4156.30    175.91 o 
  -1   1   3      532.26      629.60     33.87 o 
   0   1   3       95.89      114.41     19.08 o 
   1   1   3       49.91       51.32     15.87 o 
   2   1   3     1895.88     1879.47    111.48 o 
   3   1   3      454.68      398.49     29.02 o 
   4   1   3        8.59       14.68     24.57 o 
   5   1   3       76.15       47.78     29.77 o 
   6   1   3      168.09      107.52     25.50 o 
   7   1   3      226.15      196.56     32.76 o 
   8   1   3       28.72       -5.46     41.80 o 
   9   1   3       24.54      -14.16     51.94 o 
  10   1   3        3.81      -18.72     58.93 o 
  11   1   3        0.08      -33.71     66.71 o 
  12   1   3       10.45      -63.41     82.89 o 
  13   1   3        2.33      -39.46     93.23 o 
 -15   2   3       18.59      -80.90    181.82 o 
 -14   2   3       14.16      -32.62     60.18 o 
 -13   2   3       42.65       -3.80     53.21 o 
 -12   2   3       72.13       67.64     50.12 o 
 -11   2   3       22.69        5.48     44.54 o 
 -10   2   3      321.34      324.63     53.15 o 
  -9   2   3      188.32      145.77     41.71 o 
  -8   2   3      517.64      556.65     53.17 o 
  -7   2   3      141.53      126.42     31.39 o 
  -6   2   3      297.07      285.66     29.75 o 
  -5   2   3     3102.48     2791.28    125.59 o 
  -4   2   3      103.83       89.59     26.47 o 
  -3   2   3     1137.96     1208.97     84.43 o 
  -2   2   3      177.89      221.86     34.20 o 
  -1   2   3      484.14      533.89     43.08 o 
   0   2   3     6560.57     6306.11    345.20 o 
   1   2   3      439.24      418.32     29.26 o 
   2   2   3     3408.15     3607.14    132.98 o 
   3   2   3       36.96       66.09     20.01 o 
   4   2   3      208.46      133.28     23.01 o 
   5   2   3     2779.68     2476.55    104.26 o 
   6   2   3        8.94       18.30     28.39 o 
   7   2   3      227.32      227.13     40.59 o 
   8   2   3        2.57      -25.54     43.21 o 
   9   2   3       60.29       40.01     50.38 o 
  10   2   3       83.97       55.11     66.39 o 
  11   2   3        1.79       -1.94     73.34 o 
  12   2   3        0.05      -44.45     86.70 o 
  13   2   3        2.14       34.52    110.24 o 
 -14   3   3       13.73       28.74     71.26 o 
 -13   3   3        9.13      -16.72     66.06 o 
 -12   3   3      110.13       70.50     55.34 o 
 -11   3   3       25.14       45.70     50.12 o 
 -10   3   3      250.94      295.09     47.90 o 
  -9   3   3        0.29       -2.59     36.98 o 
  -8   3   3      604.57      552.08     50.41 o 
  -7   3   3     1557.72     1446.00    133.04 o 
  -6   3   3      301.00      278.80     40.23 o 
  -5   3   3     1181.93     1045.81     49.95 o 
  -4   3   3        8.97      -16.49     20.46 o 
  -3   3   3     2632.73     2369.23     73.32 o 
  -2   3   3     4416.96     4483.11    288.85 o 
  -1   3   3     1485.97     1080.68     78.26 o 
   0   3   3      902.50      826.70     35.92 o 
   1   3   3        2.16      -24.54     25.36 o 
   2   3   3     1882.70     1894.73    144.45 o 
   3   3   3     1928.81     2073.47    125.40 o 
   4   3   3      180.86      311.99     42.68 o 
   5   3   3      217.07      260.10     43.17 o 
   6   3   3       26.40       87.44     41.18 o 
   7   3   3      540.54      423.04     63.95 o 
   8   3   3      369.34      291.36     73.15 o 
   9   3   3       10.47      -22.56     67.44 o 
  10   3   3        0.61      -58.58     69.24 o 
  11   3   3        0.01       16.89     77.48 o 
  12   3   3       23.89        2.16     83.66 o 
 -13   4   3       31.40       44.50     76.37 o 
 -12   4   3        8.42      -10.99     63.97 o 
 -11   4   3       45.06       41.18     62.08 o 
 -10   4   3      126.93      101.85     66.69 o 
  -9   4   3       45.58       47.31     43.94 o 
  -8   4   3      403.72      519.65     58.26 o 
  -7   4   3      185.74      190.51     44.86 o 
  -6   4   3        9.03       14.57     33.24 o 
  -5   4   3     1821.40     1583.99    112.91 o 
  -4   4   3      437.54      484.23     39.38 o 
  -3   4   3     2021.81     1848.58    105.87 o 
  -2   4   3       37.35       52.63     27.72 o 
  -1   4   3       29.23       26.96     21.91 o 
   0   4   3     3737.70     3988.90    240.57 o 
   1   4   3      316.35      412.66     35.45 o 
   2   4   3     1078.17     1084.74     84.49 o 
   3   4   3       84.83      108.06     41.71 o 
   4   4   3      101.45      127.47     46.26 o 
   5   4   3     1042.55     1057.67     71.30 o 
   6   4   3      101.05       97.75     54.01 o 
   7   4   3        5.67      -26.09     63.70 o 
   8   4   3        1.71       24.64     71.95 o 
   9   4   3        4.16      -67.86     75.06 o 
  10   4   3      114.62      142.46     86.64 o 
  11   4   3       17.28      -38.96     88.97 o 
 -12   5   3       20.76      -15.29     93.76 o 
 -11   5   3       33.20      -11.09     81.96 o 
 -10   5   3      125.42      251.75     82.47 o 
  -9   5   3        3.07       22.07     64.85 o 
  -8   5   3       82.99       43.94     59.32 o 
  -7   5   3      114.50      131.59     56.58 o 
  -6   5   3      146.10      123.70     45.65 o 
  -5   5   3      136.34      144.98     41.34 o 
  -4   5   3       26.11       33.14     41.25 o 
  -3   5   3      177.13      137.91     42.03 o 
  -2   5   3      732.36      763.51     67.31 o 
  -1   5   3       72.02       55.00     32.12 o 
   0   5   3      149.05      118.02     42.87 o 
   1   5   3       94.93      164.82     56.33 o 
   2   5   3      106.31      118.26     51.33 o 
   3   5   3     1174.28     1400.37    133.10 o 
   4   5   3        0.19       12.17     50.56 o 
   5   5   3       95.01       72.12     55.91 o 
   6   5   3      139.94      210.62     65.29 o 
   7   5   3       73.99      144.28     69.57 o 
   8   5   3      205.05      271.62     84.86 o 
   9   5   3        3.31      -63.73     91.94 o 
  10   5   3        2.29      -48.37     97.87 o 
 -10   6   3        1.35        6.99     93.42 o 
  -9   6   3        0.41       -0.44     87.28 o 
  -8   6   3       70.69       29.72     82.81 o 
  -7   6   3        5.11      -28.89     66.24 o 
  -6   6   3       20.76       15.92     62.07 o 
  -5   6   3       97.42       31.08     57.50 o 
  -4   6   3       17.35      -11.05     54.26 o 
  -3   6   3      116.08       89.60     53.48 o 
  -2   6   3        0.18       35.67     49.46 o 
  -1   6   3       65.29       80.69     45.49 o 
   0   6   3      194.50      233.84     50.70 o 
   1   6   3      161.49      181.79     72.65 o 
   2   6   3       67.75       -1.62     59.25 o 
   3   6   3       17.14       18.83     60.71 o 
   4   6   3       22.46       22.39     67.38 o 
   5   6   3      103.80       77.03     74.68 o 
   6   6   3       93.58      193.63     84.48 o 
   7   6   3        0.01        2.12     73.48 o 
   8   6   3        3.81       -7.19     70.73 o 
   9   6   3       14.94       16.76    115.03 o 
  -8   7   3        0.04      -45.33     89.15 o 
  -7   7   3        0.65      -32.33     85.05 o 
  -6   7   3        0.40      -55.20     80.25 o 
  -5   7   3       27.08       31.55     77.48 o 
  -4   7   3        8.83       44.01     63.56 o 
  -3   7   3        5.73      -18.76     66.37 o 
  -2   7   3       79.78      153.12     68.57 o 
  -1   7   3        1.86      -30.06     68.08 o 
   0   7   3       17.30       34.29    104.75 o 
   1   7   3       23.87      -39.86    101.17 o 
   2   7   3        4.27       14.91     89.54 o 
   3   7   3       60.80       61.00     91.55 o 
   4   7   3       12.32       37.67     77.80 o 
   5   7   3        3.26       -4.92     82.54 o 
   6   7   3       18.25      -24.94     87.73 o 
  -4   8   3        0.92      -22.15    106.48 o 
  -3   8   3        0.47      -83.80     83.80 o 
  -2   8   3        1.73      -62.80     96.50 o 
  -1   8   3        2.12       72.97    124.41 o 
   0   8   3        1.56       13.39    118.56 o 
   1   8   3       21.80       23.88     97.51 o 
   2   8   3        1.04        3.38    128.35 o 
 -15   0   4       36.28       25.01     89.70 o 
 -14   0   4        1.18       14.51     82.02 o 
 -13   0   4       13.29       49.27     69.49 o 
 -12   0   4       86.81       32.24     69.31 o 
 -11   0   4      284.85      217.25     69.91 o 
 -10   0   4     1932.23     1839.78    104.70 o 
  -9   0   4      176.55      217.01     60.50 o 
  -8   0   4        3.00      -44.56     44.56 o 
  -7   0   4     1544.86     1809.61     78.87 o 
  -6   0   4     1291.69     1471.89     57.32 o 
  -5   0   4    16320.21    16744.63    577.95 o 
  -4   0   4     1333.41     1385.11     54.31 o 
  -3   0   4       92.77       46.73     25.11 o 
  -2   0   4     2646.45     1577.24    651.72 o 
  -1   0   4      306.67      387.85     48.27 o 
   0   0   4    14718.54    14872.82   2683.87 o 
   1   0   4      733.79      753.16    152.85 o 
   2   0   4       16.51       38.73     36.23 o 
   3   0   4     3722.41     3703.13    424.51 o 
   4   0   4      292.42      260.42     66.87 o 
   5   0   4      714.37      567.06     98.17 o 
   6   0   4       36.60       28.46     55.72 o 
   7   0   4      132.80      125.85     67.73 o 
   8   0   4      251.20      356.31     83.87 o 
   9   0   4        0.32       30.61     78.19 o 
  10   0   4       53.52      -81.51     81.51 o 
  11   0   4        0.68       71.01    105.28 o 
  12   0   4        1.81        1.17    112.26 o 
 -15   1   4        0.03      -27.77     61.86 o 
 -14   1   4        6.21       -5.14     63.20 o 
 -13   1   4      123.42       92.49     55.50 o 
 -12   1   4      230.92      285.88     54.92 o 
 -11   1   4        3.44        6.74     43.77 o 
 -10   1   4        1.95      -38.83     38.83 o 
  -9   1   4        4.63       10.83     36.17 o 
  -8   1   4     2958.31     2864.14     70.66 o 
  -7   1   4     2592.26     2650.52     63.62 o 
  -6   1   4        8.72       -4.93     21.20 o 
  -5   1   4      540.80      581.14     36.32 o 
  -4   1   4      986.40     1050.62     35.02 o 
  -3   1   4     9668.95    10048.90    330.79 o 
  -2   1   4     7480.12     7244.72    414.20 o 
  -1   1   4      259.71      307.56     33.89 o 
   0   1   4     4326.18     4450.29    352.44 o 
   1   1   4     1291.88     1127.73     99.56 o 
   2   1   4     2823.06     2495.11    212.40 o 
   3   1   4     2429.39     2161.35    148.33 o 
   4   1   4       14.77      -17.67     30.71 o 
   5   1   4      574.04      766.42     60.02 o 
   6   1   4      730.42      806.36     61.30 o 
   7   1   4      227.14      118.91     47.67 o 
   8   1   4       48.31       25.33     49.08 o 
   9   1   4        4.11       -2.83     54.66 o 
  10   1   4       25.23      -17.56     62.10 o 
  11   1   4       10.64       37.43     81.98 o 
  12   1   4        0.06      -50.68     88.23 o 
 -14   2   4        2.70       31.89     68.16 o 
 -13   2   4       23.99        5.55     62.10 o 
 -12   2   4        9.08      -14.22     52.61 o 
 -11   2   4      143.71      102.66     51.19 o 
 -10   2   4      569.91      518.58     51.27 o 
  -9   2   4       68.08       74.90     37.96 o 
  -8   2   4      258.14      186.97     34.70 o 
  -7   2   4      274.72      279.96     35.32 o 
  -6   2   4      268.15      318.55     35.93 o 
  -5   2   4     4807.46     5044.30    227.81 o 
  -4   2   4        6.47       19.08     33.24 o 
  -3   2   4      181.21      210.86     35.58 o 
  -2   2   4     2767.31     2722.23    176.50 o 
  -1   2   4        0.00        1.40     20.59 o 
   0   2   4     3918.32     3966.60    218.77 o 
   1   2   4      491.01      535.98     31.16 o 
   2   2   4       60.92      134.62     25.16 o 
   3   2   4     2360.68     2341.77    143.20 o 
   4   2   4       78.14      109.59     29.44 o 
   5   2   4      489.82      516.04     43.79 o 
   6   2   4      102.68      105.16     39.79 o 
   7   2   4        1.66      -13.55     40.51 o 
   8   2   4      202.28      211.08     61.44 o 
   9   2   4       55.03       45.88     61.60 o 
  10   2   4       19.12      -70.37     75.88 o 
  11   2   4        0.82        1.35     84.99 o 
  12   2   4        0.64      -24.11     91.30 o 
 -14   3   4       13.60      -27.43     72.87 o 
 -13   3   4       47.68       44.09     68.97 o 
 -12   3   4        1.97      -22.30     63.32 o 
 -11   3   4      116.58      107.92     59.59 o 
 -10   3   4        4.78       16.83     37.62 o 
  -9   3   4        4.30      -34.19     43.99 o 
  -8   3   4      445.53      408.72     52.17 o 
  -7   3   4       84.19       63.26     37.86 o 
  -6   3   4       14.21       32.45     42.49 o 
  -5   3   4       59.01       73.67     34.55 o 
  -4   3   4      600.22      547.06     59.36 o 
  -3   3   4       33.28       11.15     34.20 o 
  -2   3   4     1986.99     1668.93    126.67 o 
  -1   3   4       73.69       49.49     24.84 o 
   0   3   4      144.72      112.47     25.66 o 
   1   3   4     1741.40     1563.24    122.09 o 
   2   3   4        7.69       11.95     35.91 o 
   3   3   4      426.38      566.87     45.52 o 
   4   3   4        2.70      -18.87     46.45 o 
   5   3   4      181.84      238.35     65.02 o 
   6   3   4      447.08      504.88     71.72 o 
   7   3   4        6.58       24.94     57.51 o 
   8   3   4        0.73        9.41     61.27 o 
   9   3   4        0.61      -23.17     64.68 o 
  10   3   4        4.89        4.26     71.96 o 
  11   3   4       27.05       25.19     78.11 o 
 -13   4   4       21.24       62.24     84.63 o 
 -12   4   4       11.67       39.84     81.92 o 
 -11   4   4        8.29       38.83     73.59 o 
 -10   4   4        2.06        9.80     69.13 o 
  -9   4   4        0.33       45.52     58.25 o 
  -8   4   4       60.75       32.85     51.64 o 
  -7   4   4        5.82       49.25     48.91 o 
  -6   4   4       11.45       -4.56     44.18 o 
  -5   4   4      107.41      134.75     42.71 o 
  -4   4   4        0.69      -19.35     28.91 o 
  -3   4   4       25.21       16.59     41.32 o 
  -2   4   4       53.89       44.48     31.10 o 
  -1   4   4      482.25      442.68     48.34 o 
   0   4   4       27.40       12.45     28.30 o 
   1   4   4       49.45       83.17     37.30 o 
   2   4   4      110.50       92.34     40.28 o 
   3   4   4      255.59      222.92     47.87 o 
   4   4   4      718.96      732.30     76.15 o 
   5   4   4       16.25       25.86     73.04 o 
   6   4   4       21.55       37.11     81.33 o 
   7   4   4       31.86      -16.48     78.12 o 
   8   4   4       44.09       71.74     87.73 o 
   9   4   4      110.00      154.28     78.57 o 
  10   4   4        4.23        3.35     78.57 o 
  11   4   4        0.95      -49.13    230.14 o 
 -12   5   4        4.99      -21.75    110.85 o 
 -11   5   4        6.78       -6.18     87.55 o 
 -10   5   4       25.04       34.91     74.76 o 
  -9   5   4        0.14      -39.34     66.73 o 
  -8   5   4        0.81       -3.80     62.32 o 
  -7   5   4        1.72       16.05     56.97 o 
  -6   5   4        4.91      -13.21     54.25 o 
  -5   5   4       33.28       24.58     50.38 o 
  -4   5   4       13.30       21.23     47.15 o 
  -3   5   4       79.42      109.11     59.74 o 
  -2   5   4        2.43       -3.49     53.66 o 
  -1   5   4        1.80       -1.63     41.25 o 
   0   5   4       49.37       94.52     53.19 o 
   1   5   4       88.23      126.83     57.99 o 
   2   5   4      492.05      574.45     66.10 o 
   3   5   4       13.28        5.21     48.80 o 
   4   5   4        3.55      -34.49     60.37 o 
   5   5   4       59.37       94.96     84.45 o 
   6   5   4      151.87      129.20     96.99 o 
   7   5   4      121.30      209.31     92.93 o 
   8   5   4        0.90        2.41     91.82 o 
   9   5   4        6.49      -92.53     97.41 o 
 -10   6   4       14.84       31.84     93.71 o 
  -9   6   4        6.17       28.60     86.42 o 
  -8   6   4        0.37      -29.88     72.67 o 
  -7   6   4       38.78        4.44     66.98 o 
  -6   6   4       18.26       51.95     64.64 o 
  -5   6   4       56.35       73.48     60.42 o 
  -4   6   4       48.19       36.84     55.23 o 
  -3   6   4       23.57      -14.56     64.24 o 
  -2   6   4       69.99       55.22     81.89 o 
  -1   6   4      274.81      442.58    104.83 o 
   0   6   4       20.61        3.42     92.50 o 
   1   6   4       31.46       68.57     92.68 o 
   2   6   4       51.94       27.60     62.95 o 
   3   6   4        6.55       37.14     66.63 o 
   4   6   4       92.95       86.49     89.53 o 
   5   6   4       59.10        8.59     89.58 o 
   6   6   4        0.03      -79.04     93.75 o 
   7   6   4       14.24       24.05    107.35 o 
   8   6   4        4.37       49.18    117.15 o 
  -8   7   4        5.33      -56.60    216.26 o 
  -7   7   4        1.22      -40.81     85.83 o 
  -6   7   4        0.11      -12.43     79.05 o 
  -5   7   4        2.52      -70.77     70.77 o 
  -4   7   4        1.56       17.88     66.22 o 
  -3   7   4       21.70       56.90     96.07 o 
  -2   7   4        8.25      -15.36    110.98 o 
  -1   7   4       15.22      138.61    116.00 o 
   0   7   4       20.25       61.63    141.77 o 
   1   7   4        6.62       94.13     92.81 o 
   2   7   4      106.51      250.77     95.57 o 
   3   7   4        0.02       93.91     96.93 o 
   4   7   4        3.39      -13.05     99.01 o 
   5   7   4       44.92       13.19    136.56 o 
 -15   1   5        7.29      -16.82    165.26 o 
 -14   1   5        2.45       12.63     66.56 o 
 -13   1   5        7.99        7.71     55.54 o 
 -12   1   5       22.16       11.82     50.87 o 
 -11   1   5        0.35       -6.13     44.58 o 
 -10   1   5      216.64      239.53     44.42 o 
  -9   1   5       50.94       38.36     39.85 o 
  -8   1   5      345.21      405.25     46.27 o 
  -7   1   5       16.27        8.03     32.03 o 
  -6   1   5       10.38       -2.39     28.99 o 
  -5   1   5     1037.56     1138.41     45.17 o 
  -4   1   5       21.47       11.21     20.77 o 
  -3   1   5       30.76       41.06     26.87 o 
  -2   1   5        0.72       -8.46     25.65 o 
  -1   1   5      536.62      526.90    146.78 o 
   0   1   5      773.06      784.14     66.74 o 
   1   1   5       21.80        8.74     27.82 o 
   2   1   5       19.76       10.93     31.96 o 
   3   1   5       30.38       30.19     34.92 o 
   4   1   5      182.95      127.94     40.45 o 
   5   1   5      221.31      167.12     44.74 o 
   6   1   5        3.96      -13.10     44.01 o 
   7   1   5       24.88       17.19     49.37 o 
   8   1   5        4.93      -30.47     53.93 o 
   9   1   5        8.58      -30.73     58.76 o 
  10   1   5       11.76      -22.62     76.39 o 
  11   1   5        0.30      -37.77     85.70 o 
 -14   2   5        0.40       16.00     70.71 o 
 -13   2   5       55.74      -19.86     65.73 o 
 -12   2   5       68.40       77.66     62.24 o 
 -11   2   5       13.73       12.78     68.05 o 
 -10   2   5        3.42        7.92     41.09 o 
  -9   2   5       66.13       63.60     45.40 o 
  -8   2   5      544.33      595.63     51.80 o 
  -7   2   5      470.74      544.79     54.63 o 
  -6   2   5       44.56       54.62     42.89 o 
  -5   2   5      167.12      156.42     42.54 o 
  -4   2   5        7.63       24.20     37.43 o 
  -3   2   5     1868.38     1810.08     92.72 o 
  -2   2   5     2182.93     2195.34    202.04 o 
  -1   2   5      533.83      486.73     66.69 o 
   0   2   5      178.22      150.55     29.31 o 
   1   2   5       63.53       66.05     32.25 o 
   2   2   5     1569.02     1358.93     98.77 o 
   3   2   5      855.77      698.90     75.39 o 
   4   2   5      158.76      193.03     44.21 o 
   5   2   5        2.87      -10.05     34.08 o 
   6   2   5       11.43       31.36     45.99 o 
   7   2   5      146.87      170.36     69.22 o 
   8   2   5       27.59       49.03     68.41 o 
   9   2   5        0.18      -42.99     72.14 o 
  10   2   5        0.10      -12.55     79.57 o 
  11   2   5        1.00       30.21     91.06 o 
 -14   3   5        1.56      -72.35    167.13 o 
 -13   3   5        4.17      -70.93     75.89 o 
 -12   3   5       25.44       -2.27     69.61 o 
 -11   3   5       12.45      -29.43     67.06 o 
 -10   3   5      359.44      359.34     76.39 o 
  -9   3   5      144.78      205.18     66.72 o 
  -8   3   5      330.76      313.37     63.35 o 
  -7   3   5        6.87       -9.00     40.92 o 
  -6   3   5       88.98      110.01     60.02 o 
  -5   3   5     2514.35     2296.18     98.97 o 
  -4   3   5       92.60       97.26     43.08 o 
  -3   3   5     1008.48      964.08     71.35 o 
  -2   3   5       65.21       97.19     28.81 o 
  -1   3   5      222.74      173.34     33.91 o 
   0   3   5     3024.02     2770.34     74.73 o 
   1   3   5        0.89       12.14     27.31 o 
   2   3   5      121.61      109.08     39.50 o 
   3   3   5       57.79      109.53     34.15 o 
   4   3   5      139.11       72.88     58.42 o 
   5   3   5      595.18      587.82     69.70 o 
   6   3   5       49.63       36.46     54.44 o 
   7   3   5        9.55        6.56     57.57 o 
   8   3   5        7.36       42.71     65.14 o 
   9   3   5        8.46      -33.95     66.42 o 
  10   3   5       37.28        2.59     88.16 o 
  11   3   5        4.11      -47.79    237.62 o 
 -13   4   5       21.66       31.03     92.31 o 
 -12   4   5       72.79       91.85     79.47 o 
 -11   4   5       36.51       40.70     73.29 o 
 -10   4   5       54.54       84.63     68.87 o 
  -9   4   5        2.91       14.21     61.22 o 
  -8   4   5      259.58      260.83     66.53 o 
  -7   4   5      500.22      590.12     65.94 o 
  -6   4   5      152.54      169.78     78.26 o 
  -5   4   5      104.70       81.37     72.33 o 
  -4   4   5       20.76       -1.74     60.13 o 
  -3   4   5      666.26      652.56    103.16 o 
  -2   4   5      783.39      741.09     84.03 o 
  -1   4   5       19.81        7.60     31.62 o 
   0   4   5      117.80      102.22     39.66 o 
   1   4   5       63.80       84.45     52.89 o 
   2   4   5      314.28      339.02     69.76 o 
   3   4   5      891.93      843.67     92.11 o 
   4   4   5       35.21        6.60     70.26 o 
   5   4   5        3.93      -12.17     76.28 o 
   6   4   5       50.83      131.51     78.96 o 
   7   4   5      130.11      175.24     78.37 o 
   8   4   5       78.80       88.57     82.63 o 
   9   4   5        0.10      -10.34     81.06 o 
  10   4   5        4.60       14.68    230.94 o 
 -11   5   5        5.48      -29.83     77.18 o 
 -10   5   5       26.54       22.65     73.64 o 
  -9   5   5        2.17       32.98     69.01 o 
  -8   5   5       63.37       96.48     64.81 o 
  -7   5   5        2.18       -9.42     55.07 o 
  -6   5   5        2.75       26.94     71.71 o 
  -5   5   5      301.09      288.33     75.84 o 
  -4   5   5      115.32      138.29     67.18 o 
  -3   5   5      312.80      259.79     69.58 o 
  -2   5   5       59.83       75.04     61.52 o 
  -1   5   5       61.15       97.96     85.99 o 
   0   5   5     1005.13     1416.94    126.45 o 
   1   5   5       67.12       55.99     57.71 o 
   2   5   5       56.02       86.71     66.00 o 
   3   5   5       57.50       96.08     77.33 o 
   4   5   5        5.15       -4.91     77.27 o 
   5   5   5      163.95      329.89     99.81 o 
   6   5   5       77.01      132.87     99.29 o 
   7   5   5        0.03      -88.35     88.35 o 
   8   5   5       12.53       50.22     88.39 o 
  -9   6   5        0.87        1.43     72.75 o 
  -8   6   5        0.44       45.58     69.78 o 
  -7   6   5       48.88       80.03     92.37 o 
  -6   6   5       12.45      -69.53     81.53 o 
  -5   6   5       26.48        8.04     77.90 o 
  -4   6   5       52.33       58.61     77.07 o 
  -3   6   5       12.37       34.14     86.52 o 
  -2   6   5      142.03      221.54    113.04 o 
  -1   6   5        0.27       65.62     99.34 o 
   0   6   5       15.74        6.12     98.79 o 
   1   6   5       75.29       16.54     97.24 o 
   2   6   5        0.83      -41.29    124.42 o 
   3   6   5      202.71      234.90    117.96 o 
   4   6   5        0.53      -55.89    112.18 o 
   5   6   5        0.06       84.06    121.35 o 
   6   6   5       38.94      160.35    131.66 o 
  -6   7   5        0.79       55.70    113.80 o 
  -5   7   5        1.80       44.24    106.65 o 
  -4   7   5       15.06      103.36    104.27 o 
  -3   7   5        6.40      -46.10     83.17 o 
  -2   7   5        2.44       32.50    122.70 o 
  -1   7   5       43.04      102.95    120.29 o 
   0   7   5       10.73       52.90    119.97 o 
   1   7   5       50.01      115.07    103.08 o 
   2   7   5        4.64      -79.94    111.52 o 
   3   7   5        0.40       53.66    127.53 o 
 -14   0   6        1.64      -35.02     95.33 o 
 -13   0   6      150.83      179.79     81.95 o 
 -12   0   6      154.89      191.08     76.63 o 
 -11   0   6       47.82       18.07     96.69 o 
 -10   0   6       79.56       98.21     94.04 o 
  -9   0   6       55.16       31.19     82.30 o 
  -8   0   6     1051.11      942.97    112.99 o 
  -7   0   6     3535.97     3387.12    302.36 o 
  -6   0   6        3.75       12.42     47.04 o 
  -5   0   6      751.12      843.50     69.75 o 
  -4   0   6     1093.89     1058.60     87.72 o 
  -3   0   6     4579.04     4641.38    371.07 o 
  -2   0   6      856.04      742.08     89.44 o 
  -1   0   6       24.17       58.20     75.82 o 
   0   0   6     1812.93     1761.58    115.34 o 
   1   0   6      321.67      373.56     68.86 o 
   2   0   6      601.76      616.93     82.71 o 
   3   0   6       54.56       28.56     55.44 o 
   4   0   6       12.91        1.75     58.95 o 
   5   0   6      399.21      488.28     82.67 o 
   6   0   6       38.50       91.22     73.06 o 
   7   0   6        9.58       39.81     77.06 o 
   8   0   6       13.56      -39.39     81.71 o 
   9   0   6        0.41      -10.20     92.93 o 
  10   0   6        4.43      -39.34    139.36 o 
 -14   1   6       14.29        2.38     63.80 o 
 -13   1   6        0.32      -26.08     70.92 o 
 -12   1   6       24.16      105.45     68.39 o 
 -11   1   6       86.77       66.19     52.61 o 
 -10   1   6     1028.51      988.93     93.18 o 
  -9   1   6       16.84        7.03     37.84 o 
  -8   1   6      145.75      177.85     59.97 o 
  -7   1   6      912.68      928.34     63.29 o 
  -6   1   6      799.25      880.54     52.06 o 
  -5   1   6     1951.86     2020.36     65.32 o 
  -4   1   6      395.75      438.72     40.79 o 
  -3   1   6      235.84      279.04     47.98 o 
  -2   1   6     1767.92     1712.36    165.70 o 
  -1   1   6        0.56       -4.82     27.43 o 
   0   1   6     2101.06     2023.57     97.69 o 
   1   1   6       43.99       42.97     39.03 o 
   2   1   6       79.46      163.51     41.45 o 
   3   1   6      714.62      900.44     66.21 o 
   4   1   6       51.18       80.40     44.73 o 
   5   1   6      205.28      107.46     49.29 o 
   6   1   6        0.08       -1.55     50.64 o 
   7   1   6        5.28       49.00     57.59 o 
   8   1   6       65.05       92.50     73.94 o 
   9   1   6        0.22        0.33     75.52 o 
  10   1   6        0.07      -29.07     83.61 o 
 -14   2   6        4.38       28.72     78.28 o 
 -13   2   6       86.78       85.67     75.97 o 
 -12   2   6       48.09       44.81     68.98 o 
 -11   2   6        3.54       61.08     61.45 o 
 -10   2   6       16.96      -38.32     84.59 o 
  -9   2   6        1.64      -17.58     78.30 o 
  -8   2   6      308.77      219.23     84.09 o 
  -7   2   6      488.43      401.72     85.70 o 
  -6   2   6        2.72       37.59     64.65 o 
  -5   2   6      390.53      383.31     63.83 o 
  -4   2   6      881.06      882.85     74.70 o 
  -3   2   6      749.22      727.83     92.31 o 
  -2   2   6      718.39      655.81     59.84 o 
  -1   2   6        0.53       23.76     30.08 o 
   0   2   6      505.77      522.25     51.92 o 
   1   2   6     1186.58     1105.54     67.54 o 
   2   2   6      208.33      174.38     51.44 o 
   3   2   6      152.29      123.69     44.46 o 
   4   2   6       21.61      -14.99     43.81 o 
   5   2   6      146.51      192.71     63.22 o 
   6   2   6       78.10       97.08     65.97 o 
   7   2   6        3.61       52.68     67.31 o 
   8   2   6        2.41       18.95     75.64 o 
   9   2   6        0.11       63.12     83.55 o 
  10   2   6        0.77      -83.72     83.72 o 
 -13   3   6        2.66      -35.98     76.54 o 
 -12   3   6       10.28      -30.61     71.16 o 
 -11   3   6        1.46      -16.86     61.39 o 
 -10   3   6      110.88       89.06     98.02 o 
  -9   3   6       18.10      -10.29     83.86 o 
  -8   3   6      100.22       72.41     82.62 o 
  -7   3   6      125.19       53.85     77.10 o 
  -6   3   6       55.49       13.17     71.84 o 
  -5   3   6      370.66      323.73     80.54 o 
  -4   3   6       55.50       79.33     51.42 o 
  -3   3   6       19.61       -6.11     47.54 o 
  -2   3   6      716.69      615.27     91.45 o 
  -1   3   6      198.41      164.44     53.56 o 
   0   3   6       70.83       86.12     28.25 o 
   1   3   6        2.58        5.60     38.47 o 
   2   3   6       28.63       49.24     42.51 o 
   3   3   6      172.01      287.59     58.26 o 
   4   3   6      230.37      204.28     78.09 o 
   5   3   6        5.44      -23.62     73.59 o 
   6   3   6        0.61       54.70     67.19 o 
   7   3   6        7.20       26.18     75.42 o 
   8   3   6       44.26       87.52     81.23 o 
   9   3   6       11.58       60.59     88.96 o 
 -12   4   6        1.11       16.87     70.52 o 
 -11   4   6       18.28       23.08     63.49 o 
 -10   4   6        0.29      -50.20     98.38 o 
  -9   4   6        0.39      -16.58     95.01 o 
  -8   4   6        6.53       26.70     92.80 o 
  -7   4   6       10.16      -59.06     78.71 o 
  -6   4   6        3.61       62.67     79.25 o 
  -5   4   6        1.90      -35.53     71.61 o 
  -4   4   6      113.42       91.20     72.01 o 
  -3   4   6       68.22       46.79     58.27 o 
  -2   4   6       71.45       -6.67     76.34 o 
  -1   4   6        6.71        5.42     47.52 o 
   0   4   6       72.51       -9.83     48.86 o 
   1   4   6      682.00      653.63     64.16 o 
   2   4   6      148.07      151.22     57.68 o 
   3   4   6       34.76       25.54     58.72 o 
   4   4   6       44.24       32.58     66.02 o 
   5   4   6        0.24        0.46     69.91 o 
   6   4   6       97.15      165.89     75.23 o 
   7   4   6       38.62       41.11     74.19 o 
   8   4   6        0.08      -14.13     76.50 o 
 -11   5   6        0.05       -1.34    118.62 o 
 -10   5   6        3.70      -36.37     97.97 o 
  -9   5   6        4.34       19.36     93.11 o 
  -8   5   6       14.51       71.27     89.16 o 
  -7   5   6       14.18       71.14     85.21 o 
  -6   5   6       69.16      120.24     82.22 o 
  -5   5   6        0.72      -34.29     73.65 o 
  -4   5   6       39.04        3.77     70.58 o 
  -3   5   6      135.50      106.82     69.66 o 
  -2   5   6        7.71     -121.21    121.21 o 
  -1   5   6      255.04      318.78    149.51 o 
   0   5   6        1.54      -45.65    128.95 o 
   1   5   6        0.51        4.35     89.58 o 
   2   5   6       64.93       48.38     94.23 o 
   3   5   6        1.92       16.06     79.90 o 
   4   5   6      164.07      201.08     92.52 o 
   5   5   6       13.91        6.05     89.12 o 
   6   5   6        1.22       59.10     97.94 o 
   7   5   6       18.33       17.92     92.83 o 
  -9   6   6        0.48       24.47    170.87 o 
  -8   6   6        7.45      -61.54     98.70 o 
  -7   6   6        1.02      -38.28     93.87 o 
  -6   6   6        0.50       72.23     94.82 o 
  -5   6   6       19.09       61.46     95.48 o 
  -4   6   6        1.71       53.97     93.02 o 
  -3   6   6       80.32       76.65     90.13 o 
  -2   6   6        0.29       -6.67    142.57 o 
  -1   6   6       11.05      -37.64    155.92 o 
   0   6   6       98.78      107.33    156.19 o 
   1   6   6       10.37       11.62    102.69 o 
   2   6   6      123.41      183.08    117.77 o 
   3   6   6        1.25       36.13    118.96 o 
   4   6   6        2.67       31.79    140.30 o 
   5   6   6       46.28       59.07    132.89 o 
  -5   7   6        9.18        8.01    180.22 o 
  -4   7   6       14.12       50.83    139.52 o 
  -3   7   6        9.36        6.13    100.32 o 
  -2   7   6       14.57       44.73    132.51 o 
  -1   7   6       31.60      -90.51    175.14 o 
   0   7   6        7.99       36.62    118.37 o 
   1   7   6        7.95      -10.10    125.28 o 
 -13   1   7       34.37       11.77    103.41 o 
 -12   1   7        8.40       -2.18     98.58 o 
 -11   1   7        7.04       22.22     92.15 o 
 -10   1   7        1.20      -14.15     85.75 o 
  -9   1   7       11.52      -30.09     78.94 o 
  -8   1   7       35.81       65.42     60.17 o 
  -7   1   7       41.99       39.20     56.28 o 
  -6   1   7       57.77       61.88     53.59 o 
  -5   1   7       11.01      -35.72     46.75 o 
  -4   1   7       23.45       21.71     34.72 o 
  -3   1   7      159.06      184.63     40.89 o 
  -2   1   7      315.96      268.99     48.06 o 
  -1   1   7       35.43       38.95     56.26 o 
   0   1   7        1.74       -7.00     42.82 o 
   1   1   7        1.02        3.40     45.13 o 
   2   1   7      376.37      379.64     53.69 o 
   3   1   7        8.75        0.96     43.63 o 
   4   1   7       35.97       28.33     50.76 o 
   5   1   7        8.19        5.99     52.44 o 
   6   1   7        1.30       40.46     56.24 o 
   7   1   7       12.77      -24.95     71.61 o 
   8   1   7        0.65      -11.61     76.38 o 
   9   1   7        0.05      -15.80     85.91 o 
 -13   2   7        0.28       68.58    110.31 o 
 -12   2   7       11.76       48.07    105.43 o 
 -11   2   7        2.93      -45.90     94.89 o 
 -10   2   7      247.33      259.94    103.40 o 
  -9   2   7       26.10        4.90     85.49 o 
  -8   2   7      134.67       44.19     85.03 o 
  -7   2   7      102.90       55.49     80.09 o 
  -6   2   7      108.69       40.37     75.35 o 
  -5   2   7     1434.30     1495.49     97.01 o 
  -4   2   7       22.84       43.95     62.75 o 
  -3   2   7       42.81       81.51     62.45 o 
  -2   2   7       98.66      119.91     46.94 o 
  -1   2   7      448.64      517.14     69.64 o 
   0   2   7      392.36      392.00     56.50 o 
   1   2   7       27.50        5.48     45.64 o 
   2   2   7        0.23       -8.17     50.31 o 
   3   2   7       13.26        8.72     55.55 o 
   4   2   7       23.19       29.85     59.52 o 
   5   2   7       77.60       81.56     67.24 o 
   6   2   7        5.37      -29.26     66.83 o 
   7   2   7        0.27       63.94     76.44 o 
   8   2   7        0.52      -30.65     78.31 o 
   9   2   7        2.85       39.22     88.55 o 
 -12   3   7       36.06      118.69    115.78 o 
 -11   3   7        1.83       27.81    102.04 o 
 -10   3   7        0.37      -14.72     93.41 o 
  -9   3   7        9.75      -21.17     89.55 o 
  -8   3   7      293.31      296.48    102.14 o 
  -7   3   7      197.86      288.86     92.78 o 
  -6   3   7       15.51      -50.25     75.39 o 
  -5   3   7       13.19       52.04     77.68 o 
  -4   3   7        0.58        1.77     57.63 o 
  -3   3   7      398.65      327.92     74.43 o 
  -2   3   7      562.73      552.94    116.23 o 
  -1   3   7       67.73       56.85     42.29 o 
   0   3   7        1.22      -20.67     27.72 o 
   1   3   7       92.54       73.26     52.78 o 
   2   3   7      459.40      331.90     78.59 o 
   3   3   7      174.04       25.52     69.60 o 
   4   3   7        9.99      -22.59     76.77 o 
   5   3   7       15.50       38.91     80.38 o 
   6   3   7        1.32      -42.16     82.71 o 
   7   3   7       36.89       35.80     93.56 o 
   8   3   7       10.94       46.47     88.78 o 
 -11   4   7        4.00       -5.43    108.41 o 
 -10   4   7      108.45       68.56    109.61 o 
  -9   4   7       14.08       18.86    102.36 o 
  -8   4   7       43.81       69.12     93.64 o 
  -7   4   7        0.28      -41.47     85.74 o 
  -6   4   7        1.90       44.20     84.53 o 
  -5   4   7      483.43      482.82     97.76 o 
  -4   4   7       25.61        7.97     77.93 o 
  -3   4   7       91.16       33.11     93.61 o 
  -2   4   7      113.46      123.41     94.06 o 
  -1   4   7       36.10       20.67     66.08 o 
   0   4   7      433.17      444.64     93.98 o 
   1   4   7       12.34      -13.93     58.23 o 
   2   4   7        0.54       30.73     66.89 o 
   3   4   7       59.49       92.66     69.71 o 
   4   4   7        2.66      -34.24     97.88 o 
   5   4   7      111.07       91.90    106.97 o 
   6   4   7        7.13        2.39     88.91 o 
   7   4   7        1.20        8.63     95.73 o 
 -10   5   7        9.93       16.91    108.02 o 
  -9   5   7       10.21       66.91    101.46 o 
  -8   5   7       32.49       37.71     93.99 o 
  -7   5   7       89.09      189.51     93.35 o 
  -6   5   7       33.94       31.50     96.25 o 
  -5   5   7        0.11       15.77     89.81 o 
  -4   5   7       51.43       77.96    139.63 o 
  -3   5   7       62.93       93.18    152.18 o 
  -2   5   7      226.18      400.21    164.73 o 
  -1   5   7        3.14      -37.64    141.50 o 
   0   5   7        1.61      -64.76     84.26 o 
   1   5   7       83.89       56.01     97.48 o 
   2   5   7       28.97       27.38    104.00 o 
   3   5   7      104.58      154.45    108.64 o 
   4   5   7        1.50      -42.84     85.09 o 
   5   5   7        1.92      -48.22     87.04 o 
  -7   6   7        0.06       -5.73    118.62 o 
  -6   6   7        9.58        1.84    109.24 o 
  -5   6   7       29.96      -38.29    125.18 o 
  -4   6   7       27.86      113.74    174.61 o 
  -3   6   7       22.65       18.42    151.91 o 
  -2   6   7       14.95       41.65    166.60 o 
  -1   6   7       29.57       88.11    170.07 o 
   0   6   7       64.03       21.69    108.13 o 
   1   6   7       35.49       23.68    109.35 o 
   2   6   7       11.21      -52.89    116.82 o 
   3   6   7       23.24      150.72    128.75 o 
 -13   0   8        0.29     -140.17    206.91 o 
 -12   0   8      145.89       85.97    210.12 o 
 -11   0   8       70.50       31.77    193.03 o 
 -10   0   8      397.11      562.54    214.92 o 
  -9   0   8       23.00      144.17    181.02 o 
  -8   0   8      338.27      438.51    113.47 o 
  -7   0   8      122.33      262.71    163.66 o 
  -6   0   8      105.66      126.24     96.79 o 
  -5   0   8      249.76      254.33     79.66 o 
  -4   0   8      126.71      169.54    125.22 o 
  -3   0   8      209.71      359.10    144.97 o 
  -2   0   8      311.69      588.97    151.11 o 
  -1   0   8        3.93      -39.78    103.59 o 
   0   0   8      135.70       67.80     84.25 o 
   1   0   8       12.17      -50.45     60.05 o 
   2   0   8        3.69      -54.82     54.82 o 
   3   0   8      320.99      487.13    116.27 o 
   4   0   8        0.23      -35.79     77.13 o 
   5   0   8       39.14      -12.24     86.94 o 
   6   0   8       12.87       49.50     91.06 o 
   7   0   8        7.43       -6.38     97.39 o 
   8   0   8        5.54       51.18    196.77 o 
 -13   1   8       27.19      -51.34    144.13 o 
 -12   1   8       45.61       44.65    159.12 o 
 -11   1   8       49.61       46.55     98.84 o 
 -10   1   8       23.40       17.19     95.21 o 
  -9   1   8       84.08       96.45     92.16 o 
  -8   1   8      314.86      324.73    100.34 o 
  -7   1   8      371.03      311.39     93.65 o 
  -6   1   8        5.22       16.53    101.32 o 
  -5   1   8      528.30      336.80    179.57 o 
  -4   1   8      295.31      402.93     75.18 o 
  -3   1   8      371.08      488.36    122.81 o 
  -2   1   8      121.02       71.83     69.51 o 
  -1   1   8        3.02      -11.48     63.47 o 
   0   1   8      417.23      564.90     66.90 o 
   1   1   8       77.74       79.91     56.69 o 
   2   1   8       22.75      -18.86     52.54 o 
   3   1   8        0.59      -21.22     50.16 o 
   4   1   8       19.42      -17.66     52.98 o 
   5   1   8        8.14      -31.88     65.93 o 
   6   1   8       11.90      -37.89     71.73 o 
   7   1   8        0.20        2.90     78.14 o 
   8   1   8        0.44        2.98     85.66 o 
 -12   2   8        7.85      -31.08    108.56 o 
 -11   2   8       19.25      -66.67     99.37 o 
 -10   2   8       68.67       35.06     99.81 o 
  -9   2   8        3.42       11.69     94.42 o 
  -8   2   8       31.46      103.20     91.42 o 
  -7   2   8      183.12      274.28     94.71 o 
  -6   2   8       16.07       48.94     81.64 o 
  -5   2   8      285.69      265.97     84.89 o 
  -4   2   8        6.40       35.66     67.61 o 
  -3   2   8       32.99       11.36     59.82 o 
  -2   2   8      476.85      610.24    109.28 o 
  -1   2   8       18.84       10.13     51.43 o 
   0   2   8       58.96       33.66     51.89 o 
   1   2   8        6.10       -5.67     52.81 o 
   2   2   8        0.87       -9.54     56.35 o 
   3   2   8      106.06       87.20     75.80 o 
   4   2   8       19.10      -34.92     75.21 o 
   5   2   8        2.51       28.01     71.16 o 
   6   2   8        2.28      -36.09     74.95 o 
   7   2   8        0.31       -7.84     80.37 o 
 -12   3   8       11.73      -41.65    171.40 o 
 -11   3   8        6.33       78.04    111.13 o 
 -10   3   8        1.16      -55.68     99.60 o 
  -9   3   8       30.00      -25.92     99.43 o 
  -8   3   8       18.27       -1.08     94.67 o 
  -7   3   8       10.99       30.97     90.84 o 
  -6   3   8        3.84       -2.93     86.35 o 
  -5   3   8       30.61       -0.46    100.36 o 
  -4   3   8       95.92       50.67     99.51 o 
  -3   3   8       38.71       -8.77     67.76 o 
  -2   3   8       61.93       54.26     64.82 o 
  -1   3   8       12.10       22.54     73.03 o 
   0   3   8       20.86       89.44    135.36 o 
   1   3   8      222.40      166.14     80.84 o 
   2   3   8        0.28      -23.59     81.12 o 
   3   3   8        0.20       -3.74    153.25 o 
   4   3   8       18.70      -65.92     91.60 o 
   5   3   8        3.49      -24.13     85.06 o 
   6   3   8       30.91       26.68     93.02 o 
   7   3   8        0.06       62.47    237.62 o 
 -10   4   8        2.45       64.33    110.21 o 
  -9   4   8        8.67      -46.87    106.00 o 
  -8   4   8       26.30      -68.74     95.86 o 
  -7   4   8        8.73      -89.14     90.92 o 
  -6   4   8       94.65       44.19     95.15 o 
  -5   4   8       56.33      -25.70    109.18 o 
  -4   4   8        4.88      -10.41    103.29 o 
  -3   4   8       57.86      103.91    105.19 o 
  -2   4   8       87.85      110.35    101.64 o 
  -1   4   8      104.36       22.60     60.75 o 
   0   4   8        3.04       38.05     79.89 o 
   1   4   8        0.54     -100.65    134.56 o 
   2   4   8       19.30      -35.51    148.44 o 
   3   4   8       11.51       47.08     98.33 o 
   4   4   8       43.52      -46.98     98.62 o 
   5   4   8        5.31       98.84    110.24 o 
  -8   5   8        2.36      -72.35    108.68 o 
  -7   5   8        0.47       -2.52    106.72 o 
  -6   5   8        0.33      -54.84     97.48 o 
  -5   5   8       20.59      -76.62    151.65 o 
  -4   5   8       22.75       34.44    153.78 o 
  -3   5   8       66.59      110.80    160.73 o 
  -2   5   8       16.13       19.93    113.25 o 
  -1   5   8       20.27       72.68     97.69 o 
   0   5   8       40.01       42.98    101.29 o 
   1   5   8       63.08       93.38    103.81 o 
   2   5   8       37.86       49.72     99.67 o 
   3   5   8        1.95      -47.52    179.68 o 
  -4   6   8        3.95       -7.21    179.68 o 
  -3   6   8       16.10       65.95    175.14 o 
  -2   6   8        6.36       96.11    134.79 o 
  -1   6   8       36.50      -53.03    113.78 o 
   0   6   8        4.23      -37.11    181.55 o 
 -12   1   9        2.03       57.87    156.54 o 
 -11   1   9        2.85     -122.59    139.14 o 
 -10   1   9       19.77      -22.42    141.21 o 
  -9   1   9       10.37       93.62    134.13 o 
  -8   1   9        1.31       -5.97     93.62 o 
  -7   1   9       24.94      -58.54    113.19 o 
  -6   1   9       55.37      116.53    116.00 o 
  -5   1   9      109.25      132.87     73.33 o 
  -4   1   9       12.12      104.03    104.30 o 
  -3   1   9       18.53      -46.96     91.23 o 
  -2   1   9        0.94      -84.47     84.47 o 
  -1   1   9       87.86      101.24     81.09 o 
   0   1   9       14.10        3.07     77.41 o 
   1   1   9        0.13       11.23     59.96 o 
   2   1   9        0.36       -4.90     54.46 o 
   3   1   9        0.15        0.76     65.14 o 
   4   1   9        0.14      -24.52     68.98 o 
   5   1   9        4.44       -1.84     77.06 o 
   6   1   9        0.67       -7.87     81.33 o 
 -11   2   9        0.82       81.61    155.81 o 
 -10   2   9       13.83      -10.33    105.82 o 
  -9   2   9        7.95      -30.37    100.45 o 
  -8   2   9       68.55      115.90    102.63 o 
  -7   2   9       50.24       84.49    119.10 o 
  -6   2   9        6.66       30.40    108.19 o 
  -5   2   9       13.14      -16.64     76.75 o 
  -4   2   9        1.83       -1.51     99.36 o 
  -3   2   9       86.81       62.91    102.67 o 
  -2   2   9      161.86      114.29    100.92 o 
  -1   2   9       14.00        4.52     91.86 o 
   0   2   9        3.84       38.59     95.74 o 
   1   2   9        0.08      -20.45     83.04 o 
   2   2   9       79.67      120.45     90.11 o 
   3   2   9        2.65      -12.92     86.91 o 
   4   2   9        0.30      -20.66     93.91 o 
   5   2   9        7.83       54.17    105.93 o 
   6   2   9        1.57       72.44    171.51 o 
 -10   3   9       85.47       24.89    112.44 o 
  -9   3   9        2.07      -11.09    106.46 o 
  -8   3   9       13.62      -30.04    100.57 o 
  -7   3   9       28.85       44.95     97.97 o 
  -6   3   9       54.07       85.11    119.00 o 
  -5   3   9      185.62      267.43    141.77 o 
  -4   3   9        4.47        2.76     77.44 o 
  -3   3   9        3.52       81.93    110.15 o 
  -2   3   9       21.89       10.01    105.02 o 
  -1   3   9       28.20      -26.43    140.17 o 
   0   3   9       86.38       90.51    158.59 o 
   1   3   9       11.29      -33.91    151.11 o 
   2   3   9        0.25      108.13    158.32 o 
   3   3   9        6.71       79.83    166.87 o 
   4   3   9        2.23      -73.35     99.16 o 
   5   3   9       13.14       58.63    109.41 o 
  -9   4   9        0.31      -40.65    110.83 o 
  -8   4   9       24.37       10.55    109.23 o 
  -7   4   9       48.71       35.45    108.62 o 
  -6   4   9        3.33       79.25    131.33 o 
  -5   4   9        0.30      -55.90    117.74 o 
  -4   4   9       25.04       14.68    157.52 o 
  -3   4   9       90.76     -124.68    147.64 o 
  -2   4   9       58.11       73.83     78.86 o 
  -1   4   9        8.74       55.06    113.65 o 
   0   4   9       27.89      -60.34    158.06 o 
   1   4   9       11.98       49.39    174.07 o 
   2   4   9       29.16       12.55    177.55 o 
   3   4   9       20.63       44.32    197.84 o 
  -6   5   9        0.26      -97.45    173.54 o 
  -5   5   9       42.65      116.67    187.42 o 
  -4   5   9       11.12       62.47    176.21 o 
  -3   5   9        3.19      258.17    181.55 o 
  -2   5   9       10.20      -15.08     99.71 o 
  -1   5   9       10.85      -54.79     85.13 o 
   0   5   9       49.58      132.96    189.29 o 
 -10   0  10       21.24       58.74    216.79 o 
  -9   0  10        9.58      100.65    206.91 o 
  -8   0  10       39.64       46.72    195.43 o 
  -7   0  10       28.60      -29.10    172.47 o 
  -6   0  10        2.49      110.80    175.41 o 
  -5   0  10      118.43      165.26    169.80 o 
  -4   0  10       49.08      123.08    157.79 o 
  -3   0  10       67.91       56.87    144.17 o 
  -2   0  10        8.53       42.18    150.31 o 
  -1   0  10        1.64      -37.38    139.37 o 
   0   0  10       94.59      181.03    125.06 o 
   1   0  10        1.92       23.91    118.46 o 
   2   0  10        0.23      132.41    123.05 o 
   3   0  10        1.41     -118.57    185.15 o 
   4   0  10        0.12      -58.30    125.20 o 
 -10   1  10       22.62       22.84    153.48 o 
  -9   1  10        8.71       47.14    149.11 o 
  -8   1  10       25.96       24.06    134.31 o 
  -7   1  10       77.72       70.71    126.67 o 
  -6   1  10        0.06       41.84    116.28 o 
  -5   1  10       20.75      -33.42    116.14 o 
  -4   1  10       10.10      -49.32    105.19 o 
  -3   1  10       15.33       50.58    108.76 o 
  -2   1  10       45.20       90.42    106.57 o 
  -1   1  10       18.83       14.05     99.95 o 
   0   1  10       16.44      143.10    104.73 o 
   1   1  10        1.49        7.62     87.93 o 
   2   1  10        2.52        9.23     88.47 o 
   3   1  10       18.53       22.19     81.33 o 
   4   1  10        0.34       13.52    103.48 o 
  -9   2  10       23.89       24.26    142.55 o 
  -8   2  10       16.47      -32.29    136.80 o 
  -7   2  10        4.07      -13.26    123.71 o 
  -6   2  10        2.22       83.71    125.19 o 
  -5   2  10       47.64       31.49    121.68 o 
  -4   2  10       55.21      152.61    122.08 o 
  -3   2  10        4.56      -72.91    107.53 o 
  -2   2  10        1.76       46.76    114.59 o 
  -1   2  10        0.06      -26.33    102.51 o 
   0   2  10        9.37       33.37    146.57 o 
   1   2  10       14.66       12.01    148.44 o 
   2   2  10        2.14       20.28    102.62 o 
   3   2  10        0.44      -60.11    142.50 o 
  -8   3  10        2.40      -17.62    140.73 o 
  -7   3  10       27.03       -4.15    128.89 o 
  -6   3  10       17.22       32.06    128.66 o 
  -5   3  10        8.49       27.07    123.45 o 
  -4   3  10        4.43      -48.02    120.15 o 
  -3   3  10        0.13      -76.09    152.18 o 
  -2   3  10       49.44      132.96    173.27 o 
  -1   3  10        9.52      -52.06    149.24 o 
   0   3  10        1.41        7.74    159.92 o 
   1   3  10       10.29      -55.36    117.25 o 
   2   3  10        0.18      152.72    188.76 o 
  -6   4  10        1.96     -114.54    191.70 o 
  -5   4  10        4.78      -18.42    180.48 o 
  -4   4  10       35.49      -28.03    179.68 o 
  -3   4  10       12.91       59.00    170.07 o 
  -2   4  10        1.31      -53.93    163.13 o 
  -1   4  10        8.10      -54.20    163.93 o 
  -7   1  11        2.23     -122.79    131.79 o 
  -6   1  11        0.92      112.53    142.25 o 
  -5   1  11        0.58       35.85    122.26 o 
  -4   1  11        0.67      102.44    124.24 o 
  -3   1  11       13.13      -41.21    115.18 o 
  -2   1  11        3.59       -8.39    117.04 o 
  -1   1  11        1.75      -58.40    115.46 o 
   0   1  11        0.06      -76.09    153.52 o 
   1   1  11        0.32       96.11    168.20 o 
  -6   2  11       10.45      -33.55    132.60 o 
  -5   2  11       15.57       61.40    132.45 o 
  -4   2  11        1.49       66.35    134.32 o 
  -3   2  11        2.66      -20.25    122.07 o 
  -2   2  11        0.10       30.97    168.20 o 
  -1   2  11        8.25       34.44    158.32 o 
                                                 
